# Supplementary material for: Investigating hydrogel formation using in situ variable-temperature scanning probe microscopy
Source: Chem Sci. 2015 Aug 3;6(11):6133–8. doi: 10.1039/c5sc02196k (PMC6054096; doi:10.1039/c5sc02196k)
Supplement: Supplementary file 2 [file SC-006-C5SC02196K-s002.cif]

# Electronic Supplementary Material (ESI) for Chemical Science.
# This journal is © The Royal Society of Chemistry 2015

####################################################################### 
# 
# This file contains crystal structure data downloaded from the 
# Cambridge Structural Database (CSD) hosted by the Cambridge 
# Crystallographic Data Centre (CCDC).
# 
# Full information about CCDC data access policies and citation 
# guidelines are available at http://www.ccdc.cam.ac.uk/access/V1 
# 
# Audit and citation data items may have been added by the CCDC. 
# Please retain this information to preserve the provenance of 
# this file and to allow appropriate attribution of the data. 
# 
#######################################################################

data_mmcy04
_database_code_depnum_ccdc_archive 'CCDC 1406421'
_audit_update_record             
;
2015-06-12 deposited with the CCDC.
2015-08-03 downloaded from the CCDC.
;

# start Validation Reply Form
_vrf_PLAT606_mmcy04              
;
PROBLEM: VERY LARGE Solvent Accessible VOID(S) in Structure        ! Info      
          
RESPONSE: Despite several attempts, electron density due to the remaining
solvent molecules could not be modelled sensibly. The program Squeeze 
was used to effectively remove any such electron density.

 

;
_audit_creation_date             2015-06-12T08:07:09-00:00
_audit_creation_method           'WinGX routine CIF_UPDATE'

#----------------------------------------------------------------------------#
#                   CHEMICAL INFORMATION                                     #
#----------------------------------------------------------------------------#

_chemical_formula_sum            'C56 H68 N4 O13'
_chemical_formula_moiety         'C52 H60 N4 O12, C4 H8 O'
_chemical_formula_weight         1005.14
_chemical_absolute_configuration ad

#----------------------------------------------------------------------------#
#                   UNIT CELL INFORMATION                                    #
#----------------------------------------------------------------------------#

_symmetry_cell_setting           cubic
_symmetry_space_group_name_H-M   'F 4 3 2'
_symmetry_space_group_name_Hall  'F 4 2 3'
_symmetry_Int_Tables_number      209
loop_
_symmetry_equiv_pos_as_xyz
'x, y, z'
'-x, -y, z'
'-x, y, -z'
'x, -y, -z'
'z, x, y'
'z, -x, -y'
'-z, -x, y'
'-z, x, -y'
'y, z, x'
'-y, z, -x'
'y, -z, -x'
'-y, -z, x'
'y, x, -z'
'-y, -x, -z'
'y, -x, z'
'-y, x, z'
'x, z, -y'
'-x, z, y'
'-x, -z, -y'
'x, -z, y'
'z, y, -x'
'z, -y, x'
'-z, y, x'
'-z, -y, -x'
'x, y+1/2, z+1/2'
'-x, -y+1/2, z+1/2'
'-x, y+1/2, -z+1/2'
'x, -y+1/2, -z+1/2'
'z, x+1/2, y+1/2'
'z, -x+1/2, -y+1/2'
'-z, -x+1/2, y+1/2'
'-z, x+1/2, -y+1/2'
'y, z+1/2, x+1/2'
'-y, z+1/2, -x+1/2'
'y, -z+1/2, -x+1/2'
'-y, -z+1/2, x+1/2'
'y, x+1/2, -z+1/2'
'-y, -x+1/2, -z+1/2'
'y, -x+1/2, z+1/2'
'-y, x+1/2, z+1/2'
'x, z+1/2, -y+1/2'
'-x, z+1/2, y+1/2'
'-x, -z+1/2, -y+1/2'
'x, -z+1/2, y+1/2'
'z, y+1/2, -x+1/2'
'z, -y+1/2, x+1/2'
'-z, y+1/2, x+1/2'
'-z, -y+1/2, -x+1/2'
'x+1/2, y, z+1/2'
'-x+1/2, -y, z+1/2'
'-x+1/2, y, -z+1/2'
'x+1/2, -y, -z+1/2'
'z+1/2, x, y+1/2'
'z+1/2, -x, -y+1/2'
'-z+1/2, -x, y+1/2'
'-z+1/2, x, -y+1/2'
'y+1/2, z, x+1/2'
'-y+1/2, z, -x+1/2'
'y+1/2, -z, -x+1/2'
'-y+1/2, -z, x+1/2'
'y+1/2, x, -z+1/2'
'-y+1/2, -x, -z+1/2'
'y+1/2, -x, z+1/2'
'-y+1/2, x, z+1/2'
'x+1/2, z, -y+1/2'
'-x+1/2, z, y+1/2'
'-x+1/2, -z, -y+1/2'
'x+1/2, -z, y+1/2'
'z+1/2, y, -x+1/2'
'z+1/2, -y, x+1/2'
'-z+1/2, y, x+1/2'
'-z+1/2, -y, -x+1/2'
'x+1/2, y+1/2, z'
'-x+1/2, -y+1/2, z'
'-x+1/2, y+1/2, -z'
'x+1/2, -y+1/2, -z'
'z+1/2, x+1/2, y'
'z+1/2, -x+1/2, -y'
'-z+1/2, -x+1/2, y'
'-z+1/2, x+1/2, -y'
'y+1/2, z+1/2, x'
'-y+1/2, z+1/2, -x'
'y+1/2, -z+1/2, -x'
'-y+1/2, -z+1/2, x'
'y+1/2, x+1/2, -z'
'-y+1/2, -x+1/2, -z'
'y+1/2, -x+1/2, z'
'-y+1/2, x+1/2, z'
'x+1/2, z+1/2, -y'
'-x+1/2, z+1/2, y'
'-x+1/2, -z+1/2, -y'
'x+1/2, -z+1/2, y'
'z+1/2, y+1/2, -x'
'z+1/2, -y+1/2, x'
'-z+1/2, y+1/2, x'
'-z+1/2, -y+1/2, -x'

_cell_length_a                   36.2659(2)
_cell_length_b                   36.2659(2)
_cell_length_c                   36.2659(2)
_cell_angle_alpha                90
_cell_angle_beta                 90
_cell_angle_gamma                90
_cell_volume                     47697.5(8)
_cell_formula_units_Z            24
_cell_measurement_temperature    150(2)
_cell_measurement_reflns_used    22874
_cell_measurement_theta_min      3.4389
_cell_measurement_theta_max      67.1515

#----------------------------------------------------------------------------#
#                   CRYSTAL INFORMATION                                      #
#----------------------------------------------------------------------------#

_exptl_crystal_description       block
_exptl_crystal_colour            colourless
_exptl_crystal_size_max          0.58
_exptl_crystal_size_mid          0.33
_exptl_crystal_size_min          0.24
_exptl_crystal_density_diffrn    0.84
_exptl_crystal_F_000             12864

#----------------------------------------------------------------------------#
#                   ABSORPTION CORRECTION                                    #
#----------------------------------------------------------------------------#

_exptl_absorpt_coefficient_mu    0.489
_exptl_absorpt_correction_type   multi-scan
_exptl_absorpt_process_details   
;
        CrysAlis RED, Oxford Diffraction Ltd.
;
_exptl_absorpt_correction_T_min  0.85908
_exptl_absorpt_correction_T_max  1

#----------------------------------------------------------------------------#
#                   DATA COLLECTION                                          #
#----------------------------------------------------------------------------#

_diffrn_ambient_temperature      150(2)
_diffrn_radiation_wavelength     1.54178
_diffrn_radiation_type           CuK\a
_diffrn_radiation_monochromator  mirror
_diffrn_detector_area_resol_mean 10.4738
_diffrn_orient_matrix_ub_11      0.0325850736
_diffrn_orient_matrix_ub_12      0.0181666536
_diffrn_orient_matrix_ub_13      -0.0205828603
_diffrn_orient_matrix_ub_21      -0.0220258864
_diffrn_orient_matrix_ub_22      0.0361848342
_diffrn_orient_matrix_ub_23      -0.0026870676
_diffrn_orient_matrix_ub_31      0.0164277526
_diffrn_orient_matrix_ub_32      0.0128559698
_diffrn_orient_matrix_ub_33      0.0369859983
_diffrn_measurement_device_type  
;
 Oxford Diffraction Gemini diffractometer
;
_diffrn_measurement_method       '\w scans'

_diffrn_reflns_av_R_equivalents  0.058
_diffrn_reflns_av_unetI/netI     0.1585
_diffrn_reflns_number            144382
_diffrn_reflns_limit_h_min       -43
_diffrn_reflns_limit_h_max       42
_diffrn_reflns_limit_k_min       -43
_diffrn_reflns_limit_k_max       43
_diffrn_reflns_limit_l_min       -43
_diffrn_reflns_limit_l_max       43
_diffrn_reflns_theta_min         3.447
_diffrn_reflns_theta_max         67.28
_diffrn_reflns_theta_full        67.28
_diffrn_measured_fraction_theta_full 0.998
_diffrn_measured_fraction_theta_max 0.998
_diffrn_reflns_Laue_measured_fraction_full 0.998
_diffrn_reflns_Laue_measured_fraction_max 0.998
_diffrn_reflns_point_group_measured_fraction_full 0.999
_diffrn_reflns_point_group_measured_fraction_max 0.999
_reflns_number_total             3613
_reflns_number_gt                2883
_reflns_threshold_expression     'I > 2\s(I)'

#----------------------------------------------------------------------------#
#                   COMPUTER PROGRAMS USED                                   #
#----------------------------------------------------------------------------#

_computing_data_collection       
;
        CrysAlis CCD, Oxford Diffraction Ltd.,
        Version 1.171.32.15 (release 10-01-2008 CrysAlis171 .NET)
        (compiled Jan 10 2008,16:37:18)
;
_computing_cell_refinement       
;
        CrysAlis RED, Oxford Diffraction Ltd.,
        Version 1.171.32.15 (release 10-01-2008 CrysAlis171 .NET)
        (compiled Jan 10 2008,16:37:18)
;
_computing_data_reduction        
;
        CrysAlis RED, Oxford Diffraction Ltd.,
        Version 1.171.32.15 (release 10-01-2008 CrysAlis171 .NET)
        (compiled Jan 10 2008,16:37:18)
;
_computing_structure_refinement  'SHELXL-2014/7 (Sheldrick, 2008)'
_computing_molecular_graphics    'Diamond (Brandenburg, K., (1999)'
_computing_publication_material  'WinGX Farrugia, L. J. (1999)'
_computing_structure_solution    'SIR92 (Altomare et al., 1994)'


#----------------------------------------------------------------------------#
#                   STRUCTURE SOLUTION
#----------------------------------------------------------------------------#

_atom_sites_solution_hydrogens   geom

#----------------------------------------------------------------------------#
#                   REFINEMENT INFORMATION                                   #
#----------------------------------------------------------------------------#

_refine_special_details          SQUEEZE

_refine_ls_structure_factor_coef Fsqd
_refine_ls_matrix_type           full
_refine_ls_weighting_scheme      calc
_refine_ls_weighting_details     
'w=1/[\s^2^(Fo^2^)+(0.2000P)^2^] where P=(Fo^2^+2Fc^2^)/3'
_refine_ls_hydrogen_treatment    constr
_refine_ls_extinction_method     none
_refine_ls_number_reflns         3613
_refine_ls_number_parameters     175
_refine_ls_number_restraints     144
_refine_ls_R_factor_all          0.1253
_refine_ls_R_factor_gt           0.1157
_refine_ls_wR_factor_ref         0.3188
_refine_ls_wR_factor_gt          0.3037
_refine_ls_goodness_of_fit_ref   1.323
_refine_ls_restrained_S_all      1.37
_refine_ls_shift/su_max          0
_refine_ls_shift/su_mean         0
_refine_ls_abs_structure_details 
;
 Flack x determined using 947 quotients [(I+)-(I-)]/[(I+)+(I-)]
 (Parsons, Flack and Wagner, Acta Cryst. B69 (2013) 249-259).
;
_refine_ls_abs_structure_Flack   0.05(8)
_refine_diff_density_max         0.418
_refine_diff_density_min         -0.558
_refine_diff_density_rms         0.081

#----------------------------------------------------------------------------#
#                   ATOMIC TYPES, COORDINATES AND THERMAL PARAMETERS         #
#----------------------------------------------------------------------------#

loop_
_atom_type_symbol
_atom_type_description
_atom_type_scat_dispersion_real
_atom_type_scat_dispersion_imag
_atom_type_scat_source
C C 0.0181 0.0091 'International Tables Vol C Tables 4.2.6.8 and 6.1.1.4'
H H 0 0 'International Tables Vol C Tables 4.2.6.8 and 6.1.1.4'
N N 0.0311 0.018 'International Tables Vol C Tables 4.2.6.8 and 6.1.1.4'
O O 0.0492 0.0322 'International Tables Vol C Tables 4.2.6.8 and 6.1.1.4'

loop_
_atom_site_label
_atom_site_type_symbol
_atom_site_fract_x
_atom_site_fract_y
_atom_site_fract_z
_atom_site_U_iso_or_equiv
_atom_site_adp_type
_atom_site_occupancy
_atom_site_calc_flag
_atom_site_disorder_assembly
_atom_site_disorder_group
C1 C 0.35830(11) 0.56940(10) 0.97982(11) 0.0736(10) Uani 1 d . .
O1 O 0.39037(7) 0.54991(7) 0.98372(7) 0.0705(8) Uani 1 d . .
H1 H 0.3968 0.55 1.006 0.106 Uiso 1 calc . .
C2 C 0.34303(12) 0.56998(10) 0.94500(11) 0.0794(11) Uani 1 d . .
C3 C 0.31040(14) 0.58981(14) 0.94009(17) 0.1028(15) Uani 1 d . .
H3 H 0.299 0.5903 0.9165 0.123 Uiso 1 calc . .
C4 C 0.29419(17) 0.60893(16) 0.9694(2) 0.1173(18) Uani 1 d . .
C41 C 0.2584(2) 0.6293(2) 0.9648(3) 0.148(3) Uani 1 d . .
H41A H 0.2425 0.6246 0.9865 0.177 Uiso 1 calc . .
H41B H 0.2454 0.6198 0.9428 0.177 Uiso 1 calc . .
N41 N 0.2640(2) 0.6709(2) 0.9606(3) 0.184(3) Uani 1 d . .
H41 H 0.2765 0.6796 0.9836 0.22 Uiso 1 calc . .
C42 C 0.2887(4) 0.6820(3) 0.9288(4) 0.204(4) Uani 1 d . .
H42 H 0.3021 0.6598 0.9194 0.245 Uiso 1 calc . .
C43 C 0.2586(5) 0.6945(4) 0.8992(5) 0.237(5) Uani 1 d . .
H43A H 0.2627 0.7203 0.8915 0.284 Uiso 1 calc . .
H43B H 0.2595 0.6784 0.8772 0.284 Uiso 1 calc . .
C44 C 0.2216(5) 0.6905(4) 0.9192(6) 0.258(7) Uani 1 d . .
H44A H 0.2051 0.7112 0.9124 0.309 Uiso 1 calc . .
H44B H 0.2095 0.6672 0.9117 0.309 Uiso 1 calc . .
C45 C 0.2279(4) 0.6905(5) 0.9586(6) 0.241(6) Uani 1 d . .
H45A H 0.2084 0.677 0.972 0.289 Uiso 1 calc . .
H45B H 0.2297 0.7159 0.9685 0.289 Uiso 1 calc . .
C46 C 0.3165(6) 0.7125(6) 0.9375(6) 0.263(7) Uani 1 d . .
O41 O 0.3386(5) 0.7157(5) 0.9121(5) 0.330(8) Uani 1 d . .
O42 O 0.3106(3) 0.7249(3) 0.9671(5) 0.249(5) Uani 1 d . .
C5 C 0.31110(14) 0.60844(14) 1.0033(2) 0.1048(15) Uani 1 d . .
H5 H 0.3007 0.6224 1.023 0.126 Uiso 1 calc . .
C6 C 0.34265(13) 0.58830(11) 1.00964(13) 0.0845(12) Uani 1 d . .
C0 C 0.35899(13) 0.54796(13) 0.91360(12) 0.0867(12) Uani 1 d . .
H0A H 0.386 0.5461 0.9168 0.104 Uiso 1 calc . .
H0B H 0.3542 0.561 0.8901 0.104 Uiso 1 calc . .
O01 O 0.2699(6) 0.5115(8) 1.0076(17) 0.182(12) Uiso 0.25 d A -1
C02 C 0.2404(7) 0.5338(7) 1.0172(8) 0.131(8) Uiso 0.25 d A -1
H02A H 0.2274 0.5428 0.9949 0.157 Uiso 0.25 calc A -1
H02B H 0.2489 0.5553 1.0317 0.157 Uiso 0.25 calc A -1
C03 C 0.2154(9) 0.5094(10) 1.0401(11) 0.175(14) Uiso 0.25 d A -1
H03A H 0.2238 0.5077 1.066 0.21 Uiso 0.25 calc A -1
H03B H 0.1895 0.518 1.0395 0.21 Uiso 0.25 calc A -1
C04 C 0.2203(13) 0.4731(11) 1.020(2) 0.35(6) Uiso 0.25 d A -1
H04A H 0.2054 0.4723 0.997 0.425 Uiso 0.25 calc A -1
H04B H 0.2139 0.4518 1.0357 0.425 Uiso 0.25 calc A -1
C05 C 0.2613(12) 0.4744(8) 1.0115(14) 0.174(15) Uiso 0.25 d A -1
H05A H 0.2756 0.4634 1.032 0.208 Uiso 0.25 calc A -1
H05B H 0.2668 0.4607 0.9886 0.208 Uiso 0.25 calc A -1

loop_
_atom_site_aniso_label
_atom_site_aniso_U_11
_atom_site_aniso_U_22
_atom_site_aniso_U_33
_atom_site_aniso_U_23
_atom_site_aniso_U_13
_atom_site_aniso_U_12
C1 0.074(2) 0.0616(18) 0.086(2) 0.0086(15) 0.0227(17) 0.0071(15)
O1 0.0743(15) 0.0656(13) 0.0716(14) 0.0031(10) 0.0146(11) 0.0065(11)
C2 0.089(2) 0.0676(19) 0.082(2) 0.0143(17) 0.0143(17) 0.0191(17)
C3 0.096(3) 0.097(3) 0.115(3) 0.019(2) 0.009(2) 0.035(2)
C4 0.098(3) 0.100(3) 0.153(5) -0.009(3) 0.019(3) 0.038(3)
C41 0.105(4) 0.146(5) 0.192(7) 0.002(5) 0.005(4) 0.053(4)
N41 0.169(6) 0.137(5) 0.245(8) -0.007(5) -0.005(5) 0.094(4)
C42 0.212(8) 0.123(5) 0.277(10) 0.044(6) 0.002(7) 0.086(5)
C43 0.244(11) 0.183(10) 0.284(12) 0.019(9) -0.037(9) 0.047(9)
C44 0.252(11) 0.181(10) 0.341(15) 0.007(11) -0.023(10) 0.110(9)
C45 0.208(9) 0.197(10) 0.318(14) -0.002(10) -0.015(9) 0.129(8)
C46 0.198(10) 0.224(12) 0.366(17) 0.093(11) -0.093(10) 0.069(9)
O41 0.259(13) 0.335(16) 0.395(17) 0.108(13) -0.048(11) 0.007(11)
O42 0.178(7) 0.200(8) 0.370(14) 0.083(8) -0.097(9) 0.054(5)
C5 0.094(3) 0.092(3) 0.128(4) -0.013(3) 0.033(3) 0.026(2)
C6 0.093(2) 0.0633(19) 0.098(3) -0.0020(17) 0.030(2) -0.0011(18)
C0 0.096(3) 0.092(3) 0.073(2) 0.0170(19) 0.0098(19) 0.026(2)


#----------------------------------------------------------------------------#
#                   MOLECULAR GEOMETRY                                       #
#----------------------------------------------------------------------------#

_geom_special_details            
;
 All esds (except the esd in the dihedral angle between two l.s. planes)
 are estimated using the full covariance matrix.  The cell esds are taken
 into account individually in the estimation of esds in distances, angles
 and torsion angles; correlations between esds in cell parameters are only
 used when they are defined by crystal symmetry.  An approximate (isotropic)
 treatment of cell esds is used for estimating esds involving l.s. planes.
;
loop_
_geom_bond_atom_site_label_1
_geom_bond_atom_site_label_2
_geom_bond_distance
_geom_bond_site_symmetry_2
_geom_bond_publ_flag
C1 O1 1.368(5) . ?
C1 C2 1.379(6) . ?
C1 C6 1.401(6) . ?
O1 H1 0.84 . ?
C2 C3 1.396(6) . ?
C2 C0 1.506(6) . ?
C3 C4 1.400(9) . ?
C3 H3 0.95 . ?
C4 C5 1.374(10) . ?
C4 C41 1.504(8) . ?
C41 N41 1.529(13) . ?
C41 H41A 0.99 . ?
C41 H41B 0.99 . ?
N41 C45 1.493(12) . ?
N41 C42 1.515(16) . ?
N41 H41 1 . ?
C42 C46 1.53(3) . ?
C42 C43 1.60(2) . ?
C42 H42 1 . ?
C43 C44 1.53(2) . ?
C43 H43A 0.99 . ?
C43 H43B 0.99 . ?
C44 C45 1.45(2) . ?
C44 H44A 0.99 . ?
C44 H44B 0.99 . ?
C45 H45A 0.99 . ?
C45 H45B 0.99 . ?
C46 O42 1.183(19) . ?
C46 O41 1.228(19) . ?
C5 C6 1.377(7) . ?
C5 H5 0.95 . ?
C6 C0 1.512(7) 44_565 ?
C0 C6 1.512(7) 41_546 ?
C0 H0A 0.99 . ?
C0 H0B 0.99 . ?
O01 C05 1.39(2) . ?
O01 C02 1.39(2) . ?
C02 C03 1.52(2) . ?
C02 H02A 0.99 . ?
C02 H02B 0.99 . ?
C03 C04 1.52(3) . ?
C03 H03A 0.99 . ?
C03 H03B 0.99 . ?
C04 C05 1.52(2) . ?
C04 H04A 0.99 . ?
C04 H04B 0.99 . ?
C05 H05A 0.99 . ?
C05 H05B 0.99 . ?

loop_
_geom_angle_atom_site_label_1
_geom_angle_atom_site_label_2
_geom_angle_atom_site_label_3
_geom_angle
_geom_angle_site_symmetry_1
_geom_angle_site_symmetry_3
_geom_angle_publ_flag
O1 C1 C2 116.3(3) . . ?
O1 C1 C6 121.2(4) . . ?
C2 C1 C6 122.5(4) . . ?
C1 O1 H1 109.5 . . ?
C1 C2 C3 117.7(4) . . ?
C1 C2 C0 122.0(4) . . ?
C3 C2 C0 120.2(4) . . ?
C4 C3 C2 120.9(6) . . ?
C4 C3 H3 119.5 . . ?
C2 C3 H3 119.5 . . ?
C5 C4 C3 119.1(5) . . ?
C5 C4 C41 119.4(6) . . ?
C3 C4 C41 121.4(7) . . ?
C4 C41 N41 112.4(7) . . ?
C4 C41 H41A 109.1 . . ?
N41 C41 H41A 109.1 . . ?
C4 C41 H41B 109.1 . . ?
N41 C41 H41B 109.1 . . ?
H41A C41 H41B 107.9 . . ?
C45 N41 C42 110.9(11) . . ?
C45 N41 C41 111.0(11) . . ?
C42 N41 C41 114.7(7) . . ?
C45 N41 H41 106.6 . . ?
C42 N41 H41 106.6 . . ?
C41 N41 H41 106.6 . . ?
N41 C42 C46 115.0(14) . . ?
N41 C42 C43 100.5(11) . . ?
C46 C42 C43 112.7(11) . . ?
N41 C42 H42 109.4 . . ?
C46 C42 H42 109.4 . . ?
C43 C42 H42 109.4 . . ?
C44 C43 C42 104.9(14) . . ?
C44 C43 H43A 110.8 . . ?
C42 C43 H43A 110.8 . . ?
C44 C43 H43B 110.8 . . ?
C42 C43 H43B 110.8 . . ?
H43A C43 H43B 108.8 . . ?
C45 C44 C43 109.1(17) . . ?
C45 C44 H44A 109.9 . . ?
C43 C44 H44A 109.9 . . ?
C45 C44 H44B 109.9 . . ?
C43 C44 H44B 109.9 . . ?
H44A C44 H44B 108.3 . . ?
C44 C45 N41 100.7(14) . . ?
C44 C45 H45A 111.6 . . ?
N41 C45 H45A 111.6 . . ?
C44 C45 H45B 111.6 . . ?
N41 C45 H45B 111.6 . . ?
H45A C45 H45B 109.4 . . ?
O42 C46 O41 140(3) . . ?
O42 C46 C42 110(2) . . ?
O41 C46 C42 110(2) . . ?
C4 C5 C6 121.8(5) . . ?
C4 C5 H5 119.1 . . ?
C6 C5 H5 119.1 . . ?
C5 C6 C1 117.9(5) . . ?
C5 C6 C0 120.2(4) . 44_565 ?
C1 C6 C0 121.9(4) . 44_565 ?
C2 C0 C6 111.8(3) . 41_546 ?
C2 C0 H0A 109.3 . . ?
C6 C0 H0A 109.3 41_546 . ?
C2 C0 H0B 109.3 . . ?
C6 C0 H0B 109.3 41_546 . ?
H0A C0 H0B 107.9 . . ?
C05 O01 C02 111.6(15) . . ?
O01 C02 C03 104.9(18) . . ?
O01 C02 H02A 110.8 . . ?
C03 C02 H02A 110.8 . . ?
O01 C02 H02B 110.8 . . ?
C03 C02 H02B 110.8 . . ?
H02A C02 H02B 108.8 . . ?
C04 C03 C02 99.9(19) . . ?
C04 C03 H03A 111.8 . . ?
C02 C03 H03A 111.8 . . ?
C04 C03 H03B 111.8 . . ?
C02 C03 H03B 111.8 . . ?
H03A C03 H03B 109.5 . . ?
C03 C04 C05 101(2) . . ?
C03 C04 H04A 111.6 . . ?
C05 C04 H04A 111.6 . . ?
C03 C04 H04B 111.6 . . ?
C05 C04 H04B 111.6 . . ?
H04A C04 H04B 109.4 . . ?
O01 C05 C04 105.7(17) . . ?
O01 C05 H05A 110.6 . . ?
C04 C05 H05A 110.6 . . ?
O01 C05 H05B 110.6 . . ?
C04 C05 H05B 110.6 . . ?
H05A C05 H05B 108.7 . . ?

loop_
_geom_hbond_atom_site_label_D
_geom_hbond_atom_site_label_H
_geom_hbond_atom_site_label_A
_geom_hbond_distance_DH
_geom_hbond_distance_HA
_geom_hbond_distance_DA
_geom_hbond_angle_DHA
_geom_hbond_site_symmetry_A
O1 H1 O1 0.84 2.02 2.693(4) 136.4 44_565
O1 H1 O1 0.84 2.02 2.693(4) 136.4 44_565
N41 H41 O42 1.00 1.82 2.735(18) 150.2 14_667
C45 H45B O42 0.99 2.6 3.383(15) 136.4 74_565

loop_
_platon_squeeze_void_nr
_platon_squeeze_void_average_x
_platon_squeeze_void_average_y
_platon_squeeze_void_average_z
_platon_squeeze_void_volume
_platon_squeeze_void_count_electrons
1 0.000 0.000 0.000 125.2 113.4
2 0.428 -0.005 -0.004 16483.0 3981.0
3 0.500 0.000 0.500 125.3 113.4
4 0.500 0.500 0.000 125.3 113.4
5 0.000 0.500 0.500 125.3 113.4

_shelx_res_file                  
;
 
    shelx.res created by SHELXL-2014/7
 
 
TITL mmcy04 in F432
CELL  1.54178  36.2659  36.2659  36.2659   90.000   90.000   90.000
ZERR    24.00   0.0002   0.0002   0.0002    0.000    0.000    0.000
LATT  -4
SYMM  - X, - Y,   Z
SYMM  - X,   Y, - Z
SYMM    X, - Y, - Z
SYMM    Z,   X,   Y
SYMM    Z, - X, - Y
SYMM  - Z, - X,   Y
SYMM  - Z,   X, - Y
SYMM    Y,   Z,   X
SYMM  - Y,   Z, - X
SYMM    Y, - Z, - X
SYMM  - Y, - Z,   X
SYMM    Y,   X, - Z
SYMM  - Y, - X, - Z
SYMM    Y, - X,   Z
SYMM  - Y,   X,   Z
SYMM    X,   Z, - Y
SYMM  - X,   Z,   Y
SYMM  - X, - Z, - Y
SYMM    X, - Z,   Y
SYMM    Z,   Y, - X
SYMM    Z, - Y,   X
SYMM  - Z,   Y,   X
SYMM  - Z, - Y, - X
SFAC  C    H    N    O
UNIT  1344 1632 96  312
MERG   2
eqiv  $1 x,1/2+z,1/2-y
eqiv  $2 x,3/2-z,1/2+y
dfix 1.25 .02 C46 O41 C46 O42
dfix 2.20 .02 C42 O42 C42 O41
dfix 2.25 .02 O41 O42
dfix 1.35 .02 O01 C02 O01 C05
dfix 1.52 .02 C02 C03 C03 C04 C04 C05
dfix 2.32 .02 O01 C03 C02 C04 C03 C05 C04 O01 C05 C02
htab O1 O1_$2
rigu
HTAB O1 O1_$2
EQIV $3 -x+1/2, -y+3/2, z
HTAB C45 O42_$3
 
omit    0   6  10
omit    4   4   4
 
FMAP   2
PLAN   20
ACTA
BOND   $H
L.S.   20
TEMP  -123.00
WGHT    0.200000
FVAR       2.61156
C1    1    0.358298    0.569401    0.979821    11.00000    0.07354    0.06163 =
         0.08577    0.00863    0.02267    0.00713
O1    4    0.390365    0.549912    0.983720    11.00000    0.07428    0.06564 =
         0.07161    0.00309    0.01462    0.00650
AFIX 147
H1    2    0.396784    0.549981    1.005974    11.00000   -1.50000
AFIX   0
C2    1    0.343032    0.569975    0.944999    11.00000    0.08868    0.06759 =
         0.08196    0.01430    0.01434    0.01915
C3    1    0.310404    0.589807    0.940090    11.00000    0.09610    0.09698 =
         0.11543    0.01872    0.00920    0.03477
AFIX  43
H3    2    0.299041    0.590332    0.916493    11.00000   -1.20000
AFIX   0
C4    1    0.294190    0.608932    0.969445    11.00000    0.09826    0.10047 =
         0.15318   -0.00873    0.01917    0.03778
C41   1    0.258395    0.629348    0.964816    11.00000    0.10525    0.14600 =
         0.19183    0.00181    0.00510    0.05332
AFIX  23
H41A  2    0.242542    0.624638    0.986535    11.00000   -1.20000
H41B  2    0.245439    0.619795    0.942769    11.00000   -1.20000
AFIX   0
N41   3    0.264032    0.670912    0.960590    11.00000    0.16854    0.13731 =
         0.24537   -0.00681   -0.00464    0.09401
AFIX  13
H41   2    0.276478    0.679564    0.983624    11.00000   -1.20000
AFIX   0
C42   1    0.288729    0.682002    0.928779    11.00000    0.21243    0.12316 =
         0.27697    0.04375    0.00171    0.08574
AFIX  13
H42   2    0.302148    0.659810    0.919412    11.00000   -1.20000
AFIX   0
C43   1    0.258602    0.694453    0.899227    11.00000    0.24394    0.18278 =
         0.28386    0.01912   -0.03689    0.04665
AFIX  23
H43A  2    0.262724    0.720310    0.891505    11.00000   -1.20000
H43B  2    0.259483    0.678411    0.877156    11.00000   -1.20000
AFIX   0
C44   1    0.221565    0.690494    0.919154    11.00000    0.25158    0.18132 =
         0.34054    0.00660   -0.02325    0.11018
AFIX  23
H44A  2    0.205119    0.711199    0.912372    11.00000   -1.20000
H44B  2    0.209481    0.667168    0.911730    11.00000   -1.20000
AFIX   0
C45   1    0.227914    0.690547    0.958642    11.00000    0.20831    0.19656 =
         0.31763   -0.00201   -0.01457    0.12870
AFIX  23
H45A  2    0.208350    0.676982    0.972000    11.00000   -1.20000
H45B  2    0.229714    0.715935    0.968512    11.00000   -1.20000
AFIX   0
C46   1    0.316469    0.712508    0.937533    11.00000    0.19825    0.22370 =
         0.36556    0.09334   -0.09336    0.06935
O41   4    0.338579    0.715667    0.912099    11.00000    0.25936    0.33451 =
         0.39494    0.10780   -0.04804    0.00748
O42   4    0.310639    0.724922    0.967130    11.00000    0.17792    0.19962 =
         0.37012    0.08334   -0.09681    0.05372
 
C5    1    0.311099    0.608438    1.003337    11.00000    0.09399    0.09206 =
         0.12830   -0.01293    0.03322    0.02582
AFIX  43
H5    2    0.300737    0.622367    1.022952    11.00000   -1.20000
AFIX   0
C6    1    0.342653    0.588304    1.009644    11.00000    0.09253    0.06334 =
         0.09762   -0.00204    0.02953   -0.00110
C0    1    0.358991    0.547963    0.913601    11.00000    0.09562    0.09166 =
         0.07283    0.01695    0.00977    0.02626
AFIX  23
H0A   2    0.386040    0.546073    0.916762    11.00000   -1.20000
H0B   2    0.354163    0.560988    0.890102    11.00000   -1.20000
AFIX   0
PART   -1
O01   4    0.269898    0.511466    1.007582    10.25000    0.18180
C02   1    0.240434    0.533849    1.017198    10.25000    0.13118
AFIX  23
H02A  2    0.227436    0.542841    0.994940    10.25000   -1.20000
H02B  2    0.248937    0.555337    1.031730    10.25000   -1.20000
AFIX   0
C03   1    0.215416    0.509397    1.040125    10.25000    0.17482
AFIX  23
H03A  2    0.223834    0.507749    1.066040    10.25000   -1.20000
H03B  2    0.189505    0.517965    1.039475    10.25000   -1.20000
AFIX   0
C04   1    0.220281    0.473149    1.019898    10.25000    0.35449
AFIX  23
H04A  2    0.205372    0.472288    0.997047    10.25000   -1.20000
H04B  2    0.213879    0.451848    1.035724    10.25000   -1.20000
AFIX   0
C05   1    0.261277    0.474414    1.011550    10.25000    0.17368
AFIX  23
H05A  2    0.275587    0.463361    1.032001    10.25000   -1.20000
H05B  2    0.266825    0.460750    0.988578    10.25000   -1.20000
AFIX   0
HKLF    4
 
REM  mmcy04 in F432
REM R1 =  0.1157 for    2883 Fo > 4sig(Fo)  and  0.1253 for all    3613 data
REM    175 parameters refined using    144 restraints
 
END
 
WGHT      0.2000      0.0000
 
REM Highest difference peak  0.418,  deepest hole -0.558,  1-sigma level  0.081
Q1    1   0.3764  0.7624  0.9005  11.00000  0.05    0.42
Q2    1   0.2090  0.6020  1.0491  11.00000  0.05    0.40
Q3    1   0.2195  0.6070  1.0552  11.00000  0.05    0.35
Q4    1   0.3867  0.5790  0.8790  11.00000  0.05    0.28
Q5    1   0.3436  0.5726  0.8672  11.00000  0.05    0.27
Q6    1   0.3486  0.5781  0.8505  11.00000  0.05    0.26
Q7    1   0.2026  0.6364  1.0257  11.00000  0.05    0.26
Q8    1   0.3363  0.6768  0.9057  11.00000  0.05    0.26
Q9    1   0.1945  0.6364  1.0219  11.00000  0.05    0.25
Q10   1   0.3812  0.5929  0.9076  11.00000  0.05    0.25
Q11   1   0.3377  0.6711  0.9085  11.00000  0.05    0.24
Q12   1   0.4098  0.5718  0.9111  11.00000  0.05    0.22
Q13   1   0.3384  0.7339  0.9310  11.00000  0.05    0.21
Q14   1   0.4069  0.5802  0.9202  11.00000  0.05    0.20
Q15   1   0.3341  0.5693  0.9403  11.00000  0.05    0.19
Q16   1   0.3394  0.5705  0.9368  11.00000  0.05    0.19
Q17   1   0.3598  0.5529  0.9092  11.00000  0.05    0.18
Q18   1   0.2409  0.6163  0.9199  11.00000  0.05    0.18
Q19   1   0.3820  0.5389  0.8875  11.00000  0.05    0.17
Q20   1   0.3282  0.7256  0.9029  11.00000  0.05    0.17
;
_shelx_res_checksum              70424

_shelx_hkl_file                  
;
  -2   0  -210490034    3699                                                      692394 1299.72  251.45  1.0000
   0  -2   2 8553271    3844                                                      696391 1411.27  -19.25  1.0000
   0   2   210610880    3954                                                      700222 1283.85 -277.74  1.0000
   0  -2   2 8574832    3683                                                      690202 1411.27  -19.25  1.0000
  -2   2   0 8856788    3629                                                      698045 1404.78  -75.92  1.0000
   2   2   010448433    3900                                                      699088 1303.61 -245.78  1.0000
   0  -2  -210607963    2967                                                      704824 1283.85  277.74  1.0000
   2   2   2 2751283    4844                                                     1023240 -243.59   29.83  1.0000
   2  -2   2 2925469    4863                                                     1032650 -261.17   18.34  1.0000
  -2   2   2 2913618   15112                                                     1042060 -258.26   28.85  1.0000
   2   2   2 2789342    4439                                                     1046550 -243.59   29.83  1.0000
  -2   2   2 2939697    5209                                                     1057710 -258.26   28.85  1.0000
   2   2  -2 2996314    4815                                                     1056180 -264.47   18.89  1.0000
   3   1  -1 3224583    2612                                                      266983  481.94   20.38  1.0000
   1  -1   3 3281383    2681                                                      270739  486.59   23.06  1.0000
  -1   1   3 3399044    2149                                                      261788  502.55   26.55  1.0000
   1   1  -3 3114985    1880                                                      267000  469.56    8.89  1.0000
   3  -1  -1 3081458    2537                                                      271250  470.43  -59.00  1.0000
   3   1   1 3351362    2465                                                      261503  512.47   81.22  1.0000
   1   3   1 3442549    2524                                                      263402  515.66   63.87  1.0000
   1   1   3 3487764    1858                                                      270961  514.32   53.40  1.0000
   1   3  -1 3342112    2449                                                      263368  495.21   16.33  1.0000
  -1  -1  -3 3469163    1867                                                      265583  514.32  -53.40  1.0000
  -3   1   1 3072176    2470                                                      268399  470.43   59.00  1.0000
  -3   1   1 3069104    2085                                                      267458  470.43   59.00  1.0000
   1  -3   1 3048806    2198                                                      264057  463.92   18.94  1.0000
  -1  -3  -1 3441512    2272                                                      263098  515.66  -63.87  1.0000
   1  -3   1 3069032    2655                                                      270054  463.92   18.94  1.0000
  -3   1  -1 3338006    2653                                                      263389  495.40  -24.84  1.0000
  -1   3   1 3341593    2705                                                      270874  494.73   36.72  1.0000
  -1  -1  -3 3499931    2109                                                      274499  514.32  -53.40  1.0000
   1  -3  -1 3360695    2582                                                      276422  494.73  -36.72  1.0000
   1  -1   3 3237578    1962                                                      258187  486.59   23.06  1.0000
   3   1  -1 3253180    2245                                                      275300  481.94   20.38  1.0000
  -1  -1   3 3103059    2594                                                      263513  469.56   -8.89  1.0000
  -1  -3   1 3359331    2446                                                      268236  495.21  -16.33  1.0000
   1  -1  -3 3465579    2658                                                      280656  502.55  -26.55  1.0000
  -3  -1  -3 1295570    2641                                                      313878  239.71  -73.09  1.0000
   1  -3  -3 1291864    1751                                                      313678  250.20  -86.83  1.0000
  -3  -1  -3 1285127    3029                                                      308264  239.71  -73.09  1.0000
   3  -3   1 1188555    3250                                                      314976  200.44  -21.65  1.0000
  -1   3   3 1278711    3292                                                      306260  250.20   86.83  1.0000
   3   3   1 1279741    3210                                                      307931  234.83   67.10  1.0000
   3   3   1 1264140    2514                                                      299716  234.83   67.10  1.0000
  -3   3   1 1222389    3020                                                      299399  214.40   35.95  1.0000
  -3   3   1 1232611    2883                                                      304564  214.40   35.95  1.0000
  -1  -3   3 1210539    2600                                                      315941  202.71   10.75  1.0000
   3   1  -3 1248963    3179                                                      317833  210.63  -26.54  1.0000
   1  -3   3 1223081    3017                                                      303903  209.63   18.09  1.0000
  -1  -3   3 1197022    3252                                                      309044  202.71   10.75  1.0000
   3   3  -1 1198153    3196                                                      312790  236.15   96.99  1.0000
   1   3   3 1324936    3169                                                      315157  246.42   74.05  1.0000
  -3   1  -3 1201889    2564                                                      311429  239.56  -99.84  1.0000
   3  -1  -3 1207206    2469                                                      308620  208.54  -36.33  1.0000
  -1  -3  -3 1310536    2171                                                      307434  246.42  -74.05  1.0000
   1  -3   3 1234291    3164                                                      309529  209.63   18.09  1.0000
   3   1   3 1272486    2618                                                      301500  239.71   73.09  1.0000
  -3   1  -3 1178150    3108                                                      297236  239.56  -99.84  1.0000
   1   3   3 1313528    2150                                                      309035  246.42   74.05  1.0000
  -1   3   3 1288130    1749                                                      311568  250.20   86.83  1.0000
  -1   3   3 1290369    2758                                                      312833  250.20   86.83  1.0000
   1  -3  -3 1310437    3260                                                      324218  250.20  -86.83  1.0000
   1   3  -3 1183237    2539                                                      302049  202.71  -10.75  1.0000
   3   3  -3  409711    3670                                                      408163   -0.68   16.68  1.0000
   3   3   3  331950    3359                                                      398040   20.41   15.01  1.0000
  -3   3   3  359706    2884                                                      398993   11.50   24.10  1.0000
   3  -3   3  382141    3697                                                      396382    3.76   24.03  1.0000
  -3  -3   3  399784    3658                                                      398231   -0.68  -16.68  1.0000
  -3  -3  -3  339019    2343                                                      405794   20.41  -15.01  1.0000
   3  -3  -3  376582    4213                                                      416850   11.50  -24.10  1.0000
  -3   3   3  373927    4007                                                      414042   11.50   24.10  1.0000
  -3  -3  -3  331146    3426                                                      397158   20.41  -15.01  1.0000
   3   3   3  335494    3727                                                      401928   20.41   15.01  1.0000
   0  -4   0 5896614   31767                                                     2132790 -367.58  104.35  1.0000
   0   4   0 5982118    8364                                                     2185040 -367.58 -104.35  1.0000
  -4   0   0 5971922   33713                                                     2205560 -361.98   68.24  1.0000
   0  -4   0 5850033   23175                                                     2104430 -367.58  104.35  1.0000
   4   0   0 5973297   25865                                                     2206400 -361.98  -68.24  1.0000
   0   0   4 6007870   31152                                                     2176890 -369.94  -94.74  1.0000
   0   0  -4 6101106   30707                                                     2233780 -369.94   94.74  1.0000
   0   4   2  405890    2731                                                      277755   49.11   49.88  1.0000
   2  -4   0  372142    3110                                                      266945   42.05  -49.47  1.0000
  -2   0  -4  395658    2603                                                      267060   46.67  -38.41  1.0000
  -2   4   0  374661    3080                                                      269153   42.05   49.47  1.0000
  -2   0   4  349266    2921                                                      273950   33.05   54.21  1.0000
  -4   2   0  355479    2420                                                      268019   33.82  -39.60  1.0000
   4   0  -2  386104    2925                                                      278922   37.53   28.87  1.0000
   0  -2  -4  389087    2452                                                      269396   46.67  -49.39  1.0000
   0   4   2  401610    3133                                                      274094   49.11   49.88  1.0000
  -2   4   0  375395    2142                                                      269796   42.05   49.47  1.0000
  -4   2   0  357292    3008                                                      269627   33.82  -39.60  1.0000
   0  -4  -2  399401    2713                                                      272205   49.11  -49.88  1.0000
   0  -2   4  342458    1605                                                      264494   32.62   48.16  1.0000
   2   0   4  405397    2432                                                      275238   46.67   38.41  1.0000
   2   0   4  390993    1725                                                      263150   46.67   38.41  1.0000
   0  -2  -4  394463    2839                                                      274027   46.67  -49.39  1.0000
  -2   0  -4  403605    1746                                                      273732   46.67  -38.41  1.0000
   0  -4   2  348393    2812                                                      272720   31.36  -46.65  1.0000
   0  -4   2  347234    3059                                                      271665   31.36  -46.65  1.0000
   2   0   4  389771    1655                                                      262127   46.67   38.41  1.0000
   0   2   4  383070    2434                                                      264219   46.67   49.39  1.0000
   4   2   0  433769    3112                                                      278736   50.42   19.95  1.0000
   2   0  -4  349532    3085                                                      274195   33.05  -54.21  1.0000
   2   4   0  376458    3039                                                      267969   40.36   38.90  1.0000
  -4   0  -2  398268    3134                                                      273434   43.18  -29.01  1.0000
   4   0   2  392424    2691                                                      268540   43.18   29.01  1.0000
   0  -2   4  346632    3097                                                      268282   32.62   48.16  1.0000
  -4   2   2 1759234    3088                                                      324217  649.03  -97.45  1.0000
   4   2   2 2106558    2208                                                      318970  566.59 -178.93  1.0000
  -4  -2  -2 2107685    2200                                                      309567  566.59  178.93  1.0000
  -2   2  -4 2022232    2866                                                      320498  597.44  152.63  1.0000
  -2   4   2 2095203    3523                                                      315921  573.16 -174.06  1.0000
   2   2   4 2116675    2553                                                      317482  561.41 -191.59  1.0000
   2  -2   4 2022148    3563                                                      320654  597.44 -152.63  1.0000
   4  -2  -2 1751222    3536                                                      329651  649.03   97.45  1.0000
  -4  -2   2 1808112    3209                                                      336210  611.18  107.05  1.0000
   2   4  -2 1940139    3218                                                      314172  605.02 -130.94  1.0000
   4   2  -2 1825678    3383                                                      316437  611.18 -107.05  1.0000
  -2  -4  -2 2115517    2780                                                      311062  564.49  191.91  1.0000
   2  -2   4 2026436    2845                                                      312848  597.44 -152.63  1.0000
   2  -4   2 1441210    3470                                                      318384  663.50    5.00  1.0000
  -4   2  -2 1926949    3546                                                      321370  602.66  123.11  1.0000
  -2  -2  -4 2116507    2497                                                      319474  561.41  191.59  1.0000
   2   2  -4 1530292    2711                                                      311346  662.14   38.61  1.0000
  -2   2   4 2099501    2644                                                      311400  569.76 -172.22  1.0000
   4   2   2 2106784    3279                                                      316977  566.59 -178.93  1.0000
  -2  -2   4 1506029    3569                                                      323418  662.14  -38.61  1.0000
  -2   4  -2 1438024    3169                                                      319885  663.50   -5.00  1.0000
   2   4   2 2115419    3206                                                      311758  564.49 -191.91  1.0000
  -2  -2  -4 2116576    2796                                                      318649  561.41  191.59  1.0000
  -4   2   2 1767597    3049                                                      318625  649.03  -97.45  1.0000
   2  -4   2 1445654    3114                                                      316299  663.50    5.00  1.0000
   2   2   4 2115776    2737                                                      329349  561.41 -191.59  1.0000
   4  -2  -2 1757738    3111                                                      325226  649.03   97.45  1.0000
   2  -2  -4 2096475    3637                                                      334429  569.76  172.22  1.0000
  -2  -4   2 1934930    3411                                                      321453  605.02  130.94  1.0000
   4  -2  -2 1765733    3099                                                      319864  649.03   97.45  1.0000
   0  -4   4 1516713    7653                                                     1375210  898.30  -34.32  1.0000
  -4   0  -4 2274976    7441                                                     1381890  826.38  206.95  1.0000
   4   4   0 2127411    7824                                                     1403690  837.13 -186.41  1.0000
   0  -4  -4 2449284    4800                                                     1374820  809.35  232.93  1.0000
  -4   4   0 1532096    7209                                                     1379610  890.35  -58.16  1.0000
  -4   0  -4 2282202    5225                                                     1368450  826.38  206.95  1.0000
   0   4   4 2444551    5887                                                     1385810  809.35 -232.93  1.0000
  -4   4   0 1500732    7545                                                     1411820  890.35  -58.16  1.0000
   0  -4   4 1511242    5609                                                     1380550  898.30  -34.32  1.0000
   0  -4   4 1508515    7370                                                     1383220  898.30  -34.32  1.0000
   2  -4   4    4401    1534                                                       42478   68.28   32.94  1.0000
   4   2   4    3496    1303                                                       43406   82.32   35.32  1.0000
   4  -4   2    1960    1462                                                       41626   74.78   22.94  1.0000
   4  -2  -4    3880    1109                                                       42617   76.36  -37.31  1.0000
   4   4   2    3346    1539                                                       40908   82.04   32.52  1.0000
   2  -4  -4    3195    1588                                                       41427   90.32  -25.35  1.0000
   2   4  -4    5176    1246                                                       41498   67.80   32.40  1.0000
  -4  -2  -4    3847    1374                                                       40734   82.32  -35.32  1.0000
   4   2   4    3950     670                                                       40062   82.32   35.32  1.0000
   4   4   2    3228    1183                                                       41844   82.04   32.52  1.0000
  -4   4   2    2180    1292                                                       41194   76.80   25.32  1.0000
  -2  -4   4    5299    1275                                                       42882   67.80  -32.40  1.0000
  -2  -4  -4    4377    1144                                                       39887   84.91  -35.96  1.0000
  -4  -2  -4    3653    1295                                                       42116   82.32  -35.32  1.0000
  -2  -4  -4    4081    1402                                                       41464   84.91  -35.96  1.0000
   4  -2  -4    3948    1429                                                       41504   76.36  -37.31  1.0000
  -2   4   4    3138     780                                                       41696   90.32   25.35  1.0000
  -4   2  -4    1498    1258                                                       41498   82.40  -20.06  1.0000
   2   4   4    4017    1419                                                       41833   84.91   35.96  1.0000
  -2   4   4    3171    1339                                                       41538   90.32   25.35  1.0000
   4  -2  -4    3781    1627                                                       45223   76.36  -37.31  1.0000
  -2   4  -4    4358    1428                                                       41854   68.28  -32.94  1.0000
  -4  -2  -4    3495    1227                                                       43414   82.32  -35.32  1.0000
  -4   2  -4    1465    1488                                                       41860   82.40  -20.06  1.0000
   4   4  -2    2710    1492                                                       43926   80.79   26.17  1.0000
   4   2   4    3457    1418                                                       43762   82.32   35.32  1.0000
   2  -4   4    4311    1416                                                       41112   68.28   32.94  1.0000
   4  -4  -2    2200    1467                                                       40674   76.80  -25.32  1.0000
  -2  -4  -4    4126     947                                                       41212   84.91  -35.96  1.0000
  -2   4   4    3531    1572                                                       39924   90.32   25.35  1.0000
   4   2  -4    4457    1414                                                       45349   70.36   28.52  1.0000
  -2  -4  -4    4002    1437                                                       41926   84.91  -35.96  1.0000
  -4  -4  -2    3034    1202                                                       43640   82.04  -32.52  1.0000
  -2  -4   4    5144    1550                                                       41095   67.80  -32.40  1.0000
  -4   4   2    2210    1459                                                       40439   76.80   25.32  1.0000
  -4  -4  -4  414112    4859                                                      595984  -66.18  100.41  1.0000
  -4   4  -4  567804    5329                                                      605843  -24.36   60.51  1.0000
  -4  -4  -4  429993    3277                                                      616780  -66.18  100.41  1.0000
  -4   4   4  494716    4092                                                      602243  -42.37  -83.72  1.0000
   4   4   4  404840    5221                                                      583790  -66.18 -100.41  1.0000
   4  -4   4  579452    5367                                                      618182  -24.36  -60.51  1.0000
  -4   4   4  519341    5703                                                      630855  -42.37  -83.72  1.0000
   4   4   4  423989    4803                                                      608930  -66.18 -100.41  1.0000
  -4  -4  -4  419014    5235                                                      602415  -66.18  100.41  1.0000
  -4  -4   4  537635    5243                                                      606502  -26.57   69.45  1.0000
   4   4  -4  537635    5201                                                      606502  -26.57  -69.45  1.0000
   4   4   4  421070    5131                                                      605109  -66.18 -100.41  1.0000
  -1  -1  -5   53463    4667                                                      741530  236.83   12.80  1.0000
   5   1   1   45793    3159                                                      717566  238.07   -9.08  1.0000
  -5   1  -1   66821    5615                                                      745138  227.36   -5.34  1.0000
  -1   1   5   49009    4760                                                      723458  236.58  -10.64  1.0000
   1   1   5   46019    4988                                                      712968  236.83  -12.80  1.0000
   1   1   5   48266    4678                                                      721759  236.83  -12.80  1.0000
  -1  -5   1   55101    5288                                                      712744  229.18    3.12  1.0000
  -5   1  -1   58566    3189                                                      716930  227.36   -5.34  1.0000
  -1   5   1   49130    5641                                                      742867  240.76   -4.96  1.0000
  -5  -1   1   48943    4459                                                      733158  238.78  -10.25  1.0000
   1  -5  -1   44576    5278                                                      724830  240.76    4.96  1.0000
   1  -5   1   63280    5462                                                      730984  226.84    8.13  1.0000
  -5   1   1   65746    3721                                                      718595  222.33    3.69  1.0000
  -5   1   1   68951    5311                                                      729103  222.33    3.69  1.0000
   5   1   1   44726    5164                                                      713320  238.07   -9.08  1.0000
   5  -1  -1   65800    3739                                                      718774  222.33   -3.69  1.0000
   1   5   1   53666    5408                                                      729024  233.90  -14.28  1.0000
  -1  -5  -1   47993    4931                                                      707615  233.90   14.28  1.0000
   5   1  -1   50175    5448                                                      737912  238.78   10.25  1.0000
  -1   5  -1   60921    4282                                                      722907  226.84   -8.13  1.0000
   1  -1   5   47156    5458                                                      734944  240.71   -0.23  1.0000
  -1  -1   5   67681    5316                                                      725871  222.54   -7.05  1.0000
   5  -1  -1   71323    4964                                                      736773  222.33   -3.69  1.0000
   5   1  -1   48145    4386                                                      730056  238.78   10.25  1.0000
   1  -1  -5   44586    4758                                                      706132  236.58   10.64  1.0000
  -1  -5   1   57235    4651                                                      720364  229.18    3.12  1.0000
   5  -3  -1 2371870    7223                                                     1561900  149.66  -61.62  1.0000
  -5  -1  -3 2333337    7493                                                     1560410  163.39  -53.35  1.0000
   5   3   1 2108487   20189                                                     1499140  160.36  -33.16  1.0000
  -3   1  -5 2271570   22900                                                     1533290  159.21  -50.45  1.0000
   1   5   3 2180476    6818                                                     1563110  165.40  -31.80  1.0000
   3   1   5 2217454    7115                                                     1554600  165.67  -38.07  1.0000
  -3   5   1 2244888    8409                                                     1550950  147.97  -46.86  1.0000
   1   3   5 2292542   17843                                                     1552540  160.83   49.83  1.0000
   3   5   1 2349438    8571                                                     1603380  167.35   47.92  1.0000
   3   5   1 2335036    7672                                                     1591030  167.35   47.92  1.0000
  -5  -3  -1 2210754   19030                                                     1589010  160.36   33.16  1.0000
  -1  -5   3 2211115    7325                                                     1569930  157.44  -36.89  1.0000
   1  -3  -5 2169334   24237                                                     1540620  172.66   32.03  1.0000
   1  -5  -3 2320004    7582                                                     1562370  158.49  -52.51  1.0000
  -3  -1  -5 2221814    7209                                                     1558400  165.67   38.07  1.0000
   5   3   1 2171037    8288                                                     1554070  160.36  -33.16  1.0000
  -5  -1  -3 2362837    8553                                                     1585410  163.39  -53.35  1.0000
   3  -5   1 2214254    8658                                                     1588890  145.18  -37.61  1.0000
   1  -5   3 2357898    7841                                                     1587710  148.15   56.21  1.0000
   5  -3  -1 2375481    8103                                                     1564910  149.66  -61.62  1.0000
   1  -5   3 2362193    8382                                                     1591330  148.15   56.21  1.0000
  -1   5   3 2364026    7699                                                     1599730  158.49   52.51  1.0000
   3  -1   5 2307813    5825                                                     1564120  159.21   50.45  1.0000
   1   3   5 2308453    7256                                                     1566100  160.83   49.83  1.0000
  -3   1   5 2298287    7524                                                     1603870  163.22   42.10  1.0000
   5   1   3 2322507    7424                                                     1551240  163.39   53.35  1.0000
  -1   5   3 2383596    8794                                                     1616360  158.49   52.51  1.0000
  -5  -3   1 2279087    6641                                                     1558840  144.51  -51.12  1.0000
   5   1  -3 2336024    7939                                                     1606200  137.39  -53.46  1.0000
   1   5   3 2244102    8506                                                     1619310  165.40  -31.80  1.0000
   3   1   5 2243283   23986                                                     1577120  165.67  -38.07  1.0000
  -1  -5  -3 2202001    6926                                                     1582110  165.40   31.80  1.0000
  -3  -1  -5 2253610   23610                                                     1586130  165.67   38.07  1.0000
   5  -1  -3 2109549    7183                                                     1575110  148.00   24.67  1.0000
   1  -3   5 2200560   16354                                                     1512120  150.67  -46.28  1.0000
  -1  -5   3 2237891    8406                                                     1593320  157.44  -36.89  1.0000
  -1  -3  -5 2289068    6842                                                     1549580  160.83  -49.83  1.0000
  -1   3   5 2187551    6108                                                     1556700  172.66  -32.03  1.0000
  -3  -1   5 2230386    8320                                                     1586290  150.53  -38.75  1.0000
   1  -3   5 2254394    7319                                                     1558200  150.67  -46.28  1.0000
  -1  -5   3 2217241    8102                                                     1575280  157.44  -36.89  1.0000
   1   3   5 2327800   20419                                                     1582600  160.83   49.83  1.0000
   5  -1  -3 2114954    7537                                                     1579940  148.00   24.67  1.0000
   1  -3   5 2315916    8630                                                     1610980  150.67  -46.28  1.0000
  -3   5   1 2214656   20272                                                     1525100  147.97  -46.86  1.0000
   3   5  -1 2222628    8327                                                     1558290  169.61  -37.46  1.0000
  -5  -1   3 2313135    8029                                                     1586800  137.39   53.46  1.0000
   3  -1   5 2255024   17612                                                     1519230  159.21   50.45  1.0000
  -5   3  -1 2300064    8513                                                     1590570  159.09  -45.38  1.0000
  -5   3   1 2404713    7997                                                     1589290  149.66   61.62  1.0000
  -1  -3   5 2236036   22619                                                     1559640  152.90   43.22  1.0000
  -3   5  -1 2198585    6846                                                     1575230  145.18   37.61  1.0000
   3   5  -3   12458    1108                                                       17059    7.13   11.55  1.0000
   5   3   3    7734    1070                                                       15921   16.70   24.00  1.0000
   5   3   3    7318    1075                                                       15160   16.70   24.00  1.0000
  -3  -5  -3    9190    1032                                                       15962   13.00  -22.21  1.0000
  -3  -5   3   13297    1089                                                       18071    7.13  -11.55  1.0000
  -5   3   3   11236    1028                                                       15982    7.90    9.19  1.0000
  -5  -3  -3    7944    1036                                                       16298   16.70  -24.00  1.0000
  -3   5   3    6241    1084                                                       14458   20.74   29.42  1.0000
  -3   3  -5   10602     961                                                       16563   13.62  -36.14  1.0000
   5   3   3    7422     732                                                       15352   16.70   24.00  1.0000
   3   5   3    9446     985                                                       16359   13.00   22.21  1.0000
  -3   3   5    8938     554                                                       15951   13.37   21.06  1.0000
  -3  -5   3   11915    1082                                                       16401    7.13  -11.55  1.0000
  -3   5  -3    9804    1053                                                       14735    8.41    5.10  1.0000
  -3  -3  -5    7455    1028                                                       15109   16.70  -25.68  1.0000
   5   3  -3    7068    1041                                                       16974   17.93   14.98  1.0000
  -5  -3  -3    7352     731                                                       15224   16.70  -24.00  1.0000
  -3  -3   5   10775    1154                                                       15178    8.79   24.18  1.0000
  -5   3  -3   14901     990                                                       15716    2.12  -27.74  1.0000
   5  -3  -3   11770     959                                                       16634    7.90   -9.19  1.0000
   3  -3  -5   10018    1238                                                       17609   13.37  -21.06  1.0000
   5  -3  -3   11872    1076                                                       16758    7.90   -9.19  1.0000
   3  -3   5   10452     942                                                       16265   13.62   36.14  1.0000
  -3   5   3    6854    1175                                                       15938   20.74   29.42  1.0000
  -5  -3   3    7144    1062                                                       17102   17.93  -14.98  1.0000
   5  -3  -3    9547    1207                                                       13905    7.90   -9.19  1.0000
  -3  -3  -5    7940     732                                                       16018   16.70  -25.68  1.0000
  -3   3   5    8220     770                                                       14821   13.37   21.06  1.0000
  -3  -3  -5    7667     928                                                       15510   16.70  -25.68  1.0000
   3   3   5    8821     919                                                       17615   16.70   25.68  1.0000
   3  -5   3   10626    1143                                                       15747    8.41   -5.10  1.0000
  -3  -5  -3    8313     819                                                       14576   13.00  -22.21  1.0000
  -5   3   3   12110     956                                                       17046    7.90    9.19  1.0000
  -5   3  -3   14567    1100                                                       15297    2.12  -27.74  1.0000
   3   3  -5   10806     930                                                       15223    8.79  -24.18  1.0000
   5  -5  -1 1371183    3596                                                      250887  252.03  -12.90  1.0000
  -1  -5  -5 1379813    3367                                                      258150  250.66   -6.68  1.0000
  -5   1  -5 1380389    3657                                                      245987  255.30    1.81  1.0000
   1  -5   5 1369725    3696                                                      247637  253.03   13.37  1.0000
  -1   5   5 1361313    3105                                                      252559  249.77   -1.96  1.0000
   1   5   5 1342161    2564                                                      242007  250.66    6.68  1.0000
   1  -5  -5 1374397    3725                                                      258213  249.77    1.96  1.0000
  -5   5  -1 1345542    3794                                                      254345  246.56    3.47  1.0000
  -1  -5   5 1374814    3643                                                      254401  251.27    8.95  1.0000
   5   5   1 1322529    2909                                                      241244  247.75    4.81  1.0000
   5  -1   5 1359326    2604                                                      237142  255.30   -1.81  1.0000
   5  -1  -5 1318520    2902                                                      238266  248.29  -13.49  1.0000
  -1  -5   5 1369647    3779                                                      252180  251.27    8.95  1.0000
  -5   5  -1 1317418    3431                                                      242200  246.56    3.47  1.0000
   5   1   5 1341466    2974                                                      247441  248.53   12.98  1.0000
   5   1   5 1346949    3553                                                      249802  248.53   12.98  1.0000
   1  -5  -5 1339604    1996                                                      243258  249.77    1.96  1.0000
  -1   5   5 1373631    3875                                                      257881  249.77   -1.96  1.0000
   5   5   1 1351292    3848                                                      253619  247.75    4.81  1.0000
   1  -5   5 1369818    3559                                                      247677  253.03   13.37  1.0000
  -5  -1  -5 1369176    3672                                                      259437  248.53  -12.98  1.0000
   1   5   5 1374551    3789                                                      255876  250.66    6.68  1.0000
   1  -5   5 1352417    2568                                                      240300  253.03   13.37  1.0000
  -5  -1  -5 1342117    2976                                                      247721  248.53  -12.98  1.0000
   5  -1  -5 1355832    3580                                                      254298  248.29  -13.49  1.0000
   5  -1   5 1383092    3698                                                      247129  255.30   -1.81  1.0000
  -5   5   1 1375186    3511                                                      252603  252.03   12.90  1.0000
  -5   1  -5 1374670    2772                                                      243576  255.30    1.81  1.0000
  -1  -5   5 1352319    2861                                                      244772  251.27    8.95  1.0000
  -5   5   1 1349007    3503                                                      241442  252.03   12.90  1.0000
   5   1   5 1328410    2050                                                      241845  248.53   12.98  1.0000
   5   1  -5 1377387    3757                                                      256499  250.88   -5.99  1.0000
  -1  -5  -5 1363816    2633                                                      251255  250.66   -6.68  1.0000
   5   5  -1 1373847    3752                                                      247475  253.72  -10.51  1.0000
   5  -3  -5  101875    5865                                                      602430  171.68   -9.25  1.0000
   5  -3  -5  123002    6457                                                      652400  171.68   -9.25  1.0000
  -5   5   3  105587    5092                                                      631514  176.49    8.69  1.0000
  -5   3   5  110166    4422                                                      622366  171.68    9.25  1.0000
   5   5   3  100989    4821                                                      613505  174.52   16.74  1.0000
   5   5   3  111100    6082                                                      638106  174.52   16.74  1.0000
  -3   5   5   95881    3669                                                      614858  178.39   -4.76  1.0000
  -5   3  -5  102775    6065                                                      615984  174.49    7.78  1.0000
  -5  -3  -5  108131    5397                                                      640824  177.03  -13.45  1.0000
  -3   5  -5   99177    5747                                                      620800  177.86   -1.03  1.0000
  -3  -5  -5  105498    5749                                                      610430  171.53   -7.88  1.0000
   5   3  -5  109070    5640                                                      646417  177.62   18.20  1.0000
   3  -5   5  100817    5705                                                      624893  177.86    1.03  1.0000
  -5   3  -5  102494    5242                                                      615296  174.49    7.78  1.0000
   3   5   5  122241    5776                                                      649848  171.53    7.88  1.0000
  -5  -5  -3  102664    4923                                                      617629  174.52  -16.74  1.0000
  -3  -5   5  111382    5192                                                      612668  168.17  -20.11  1.0000
  -3  -5  -5  114370    4544                                                      631523  171.53   -7.88  1.0000
  -3  -5   5  122168    6269                                                      637688  168.17  -20.11  1.0000
   5   5  -3  101478    5887                                                      628504  178.28    6.13  1.0000
  -5   5   3  107541    5982                                                      636280  176.49    8.69  1.0000
  -5   5  -3  113401    6245                                                      631942  172.08  -10.64  1.0000
  -5   5  -3  107737    5736                                                      618467  172.08  -10.64  1.0000
   5   3   5  103513    5610                                                      629501  177.03   13.45  1.0000
   5  -5   3  108662    5991                                                      620681  172.08   10.64  1.0000
  -3  -5  -5  108770    5604                                                      618266  171.53   -7.88  1.0000
  -5  -3  -5   98715    4977                                                      617573  177.03  -13.45  1.0000
  -3   5   5   94564    3255                                                      611515  178.39   -4.76  1.0000
   3  -5   5  103430    6039                                                      631374  177.86    1.03  1.0000
   3   5  -5  119832    5226                                                      632324  168.17   20.11  1.0000
  -5  -5   3   99523    5953                                                      623625  178.28   -6.13  1.0000
  -3   5   5   92949    5516                                                      607396  178.39   -4.76  1.0000
   5  -3  -5  103665    4426                                                      606772  171.68   -9.25  1.0000
  -3   5   5  104044    6268                                                      635278  178.39   -4.76  1.0000
   5  -3   5  103050    5233                                                      616658  174.49   -7.78  1.0000
   5   3   5   99947    5345                                                      620653  177.03   13.45  1.0000
  -5   5  -3  104461    5951                                                      610578  172.08  -10.64  1.0000
   5  -5  -3   94059    5879                                                      602828  176.49   -8.69  1.0000
  -3  -5  -5  105911    3802                                                      611423  171.53   -7.88  1.0000
  -5  -5  -5 2437502   34051                                                     3633000 -128.95  -44.64  1.0000
  -5   5   5 2417639   44679                                                     3695840 -137.68   39.70  1.0000
  -5  -5   5 2355765   60162                                                     3624370 -138.63   18.85  1.0000
   5   5   5 2463400   56228                                                     3664670 -128.95   44.64  1.0000
  -5   5  -5 2316792   14592                                                     3609610 -141.63  -36.62  1.0000
  -5  -5  -5 2300649   52253                                                     3465120 -128.95  -44.64  1.0000
   5  -5  -5 2342541   15685                                                     3602690 -137.68  -39.70  1.0000
  -5  -5  -5 2440257   57169                                                     3636370 -128.95  -44.64  1.0000
  -5  -5   5 2323261   14319                                                     3584010 -138.63   18.85  1.0000
   0  -6   0 1737092    2835                                                      170350  650.76   -6.99  1.0000
  -6   0   0 1656233    3060                                                      184587  645.49    1.47  1.0000
   0   0  -6 1683273    2765                                                      184350  649.32    1.52  1.0000
   0  -6   0 1735099    2060                                                      170975  650.76   -6.99  1.0000
   0   0   6 1707231    2816                                                      176534  649.32   -1.52  1.0000
   6   0   0 1681183    2295                                                      176382  645.49   -1.47  1.0000
   0   6   0 1722053    2950                                                      175103  650.76    6.99  1.0000
   6   2   0  225664    3159                                                      436596   69.09  -43.65  1.0000
   6   2   0  234429    4666                                                      449004   69.09  -43.65  1.0000
  -2   0  -6  230936    3662                                                      425539   62.83   66.33  1.0000
   0   2   6  252164    3975                                                      432033   55.80  -72.71  1.0000
  -6   0   2  204604    4201                                                      431608   76.78   20.95  1.0000
   0   2   6  256005    4352                                                      437339   55.80  -72.71  1.0000
   0   6  -2  216632    4077                                                      433793   71.94  -41.97  1.0000
  -2   0   6  248175    4386                                                      440057   61.07  -47.00  1.0000
  -6   2   0  226840    4755                                                      452664   73.58   26.14  1.0000
  -2   6   0  249047    4801                                                      448147   63.36  -38.56  1.0000
  -6   2   0  212439    3252                                                      432075   73.58   26.14  1.0000
   0   6   2  242096    4271                                                      433223   60.41  -68.22  1.0000
   0  -6  -2  249093    4322                                                      443033   60.41   68.22  1.0000
   2   0   6  240351    3971                                                      438906   62.83  -66.33  1.0000
   2   6   0  234173    4561                                                      444477   67.20  -60.09  1.0000
   6   0  -2  204686    3191                                                      431727   76.78  -20.95  1.0000
  -6  -2   0  227009    3235                                                      438504   69.09   43.65  1.0000
   2  -6   0  253051    4792                                                      453593   63.36   38.56  1.0000
  -2  -6   0  226768    4410                                                      433852   67.20   60.09  1.0000
   0  -2   6  228981    4673                                                      441537   69.04  -46.73  1.0000
   2   0  -6  245228    4435                                                      436040   61.07   47.00  1.0000
   2  -6   0  231402    3058                                                      424001   63.36   38.56  1.0000
  -2   6   0  233900    3075                                                      427435   63.36  -38.56  1.0000
  -2   0  -6  236614    2232                                                      433611   62.83   66.33  1.0000
   0   6   2  258669    4844                                                      456389   60.41  -68.22  1.0000
   0  -2  -6  269533    4332                                                      455931   55.80   72.71  1.0000
   0  -6   2  215029    4001                                                      431479   71.94   41.97  1.0000
   0  -2  -6  244049    3943                                                      420782   55.80   72.71  1.0000
   6   0   2  226584    4298                                                      435561   68.33  -46.35  1.0000
   6   0  -2  220236    4262                                                      454290   76.78  -20.95  1.0000
  -6   0  -2  239947    4914                                                      454438   68.33   46.35  1.0000
   0  -6   2  227048    4709                                                      448763   71.94   41.97  1.0000
  -2  -2   6 2011383    3988                                                      307140  325.07   13.17  1.0000
   2  -2  -6 2102042    4076                                                      323277  332.57  -29.45  1.0000
   2   2   6 2031210    3228                                                      299916  331.81   36.91  1.0000
  -6  -2   2 2057395    3391                                                      295846  335.57  -19.21  1.0000
   2  -6   2 2006849    3970                                                      297334  327.89  -10.28  1.0000
   6  -2  -2 2008507    3781                                                      305749  324.99   -2.71  1.0000
   6   2   2 2034936    3812                                                      304799  331.44   43.92  1.0000
  -2   2   6 2039604    3269                                                      298905  332.57   29.45  1.0000
   6   2  -2 2098198    3399                                                      311504  335.57   19.21  1.0000
  -2  -2  -6 2025246    3648                                                      297600  331.81  -36.91  1.0000
   2  -6   2 2010751    3333                                                      298839  327.89  -10.28  1.0000
   6   2  -2 2083266    3986                                                      305745  335.57   19.21  1.0000
  -2  -2  -6 2020360    2850                                                      295707  331.81  -36.91  1.0000
   2   2   6 2015545    2747                                                      293845  331.81   36.91  1.0000
  -2  -6  -2 1986539    3862                                                      298056  327.28  -44.55  1.0000
   2   2  -6 1990079    2792                                                      298839  325.07  -13.17  1.0000
   6  -2  -2 2022731    3894                                                      311314  324.99   -2.71  1.0000
   2  -2   6 2049296    4068                                                      307139  330.98   28.75  1.0000
  -2  -2  -6 2041406    3136                                                      303888  331.81  -36.91  1.0000
  -2  -6   2 1970381    3908                                                      297314  324.63  -33.47  1.0000
  -2  -6   2 1976621    3764                                                      299767  324.63  -33.47  1.0000
   6  -2  -2 2005676    3193                                                      304645  324.99   -2.71  1.0000
   2  -6  -2 2124043    3919                                                      308010  340.67  -30.40  1.0000
  -2  -6   2 1993030    3704                                                      306247  324.63  -33.47  1.0000
   2  -2  -6 2035418    3307                                                      297292  332.57  -29.45  1.0000
  -2  -6  -2 1996138    3480                                                      301845  327.28  -44.55  1.0000
   2  -2   6 2007297    2969                                                      290902  330.98   28.75  1.0000
  -2   6  -2 2004613    3350                                                      296473  327.89   10.28  1.0000
  -2  -2  -6 2016404    2815                                                      294177  331.81  -36.91  1.0000
  -2   6   2 2103097    4069                                                      300002  340.67   30.40  1.0000
  -6   2   2 1998474    3154                                                      301842  324.99    2.71  1.0000
  -2  -2  -6 2050198    3953                                                      307326  331.81  -36.91  1.0000
  -6   2   2 2019612    3782                                                      310091  324.99    2.71  1.0000
   2   6   2 2018027    3903                                                      310539  327.28   44.55  1.0000
  -6   2  -2 2053926    4074                                                      303954  332.68  -28.66  1.0000
   0  -6   4   42264    1535                                                       38867  -90.28  -40.61  1.0000
  -4   0  -6   45915     908                                                       39099  -80.30  -59.06  1.0000
   4   0   6   46015    1529                                                       39622  -80.30   59.06  1.0000
   4  -6   0   72663    1712                                                       40588  -67.19  -32.23  1.0000
   0  -4   6   46118    1555                                                       39087  -86.32   40.69  1.0000
  -4   0  -6   45941    1513                                                       39235  -80.30  -59.06  1.0000
   4   0  -6   51500    1804                                                       43266  -83.66  -35.96  1.0000
   0  -4  -6   51852    1578                                                       40129  -74.05  -50.02  1.0000
   6   4   0   48105    1689                                                       36538  -68.98   58.20  1.0000
   0   4   6   53470    1783                                                       43693  -74.05   50.02  1.0000
   4   0   6   45700    1205                                                       37919  -80.30   59.06  1.0000
   0   6   4   50682    1373                                                       39152  -71.17   53.72  1.0000
   0  -4   6   46424    1004                                                       40214  -86.32   40.69  1.0000
   0  -4  -6   51373    1206                                                       39038  -74.05  -50.02  1.0000
   0   4   6   50401     660                                                       36756  -74.05   50.02  1.0000
   0   4   6   51344    1091                                                       38970  -74.05   50.02  1.0000
   6   0  -4   71601    1651                                                       39533  -73.04   27.65  1.0000
   0  -4   6   45364    1640                                                       36088  -86.32   40.69  1.0000
  -4   6   0   69893    1615                                                       37543  -67.19   32.23  1.0000
  -4   0   6   49668    1603                                                       38700  -83.66   35.96  1.0000
   4   6   0   42126    1780                                                       39086  -97.27   61.25  1.0000
   0   6   4   52155    1794                                                       42494  -71.17   53.72  1.0000
   6   0  -4   71895    1536                                                       39875  -73.04   27.65  1.0000
   6   0   4   46884    1371                                                       38300  -80.95   52.84  1.0000
   0  -6   4   42226    1694                                                       38613  -90.28  -40.61  1.0000
  -6  -4   0   49577    1176                                                       40355  -68.98  -58.20  1.0000
  -6   0  -4   46917    1786                                                       38436  -80.95  -52.84  1.0000
   0  -6   4   42504    1385                                                       40365  -90.28  -40.61  1.0000
   6   4   0   48781    1088                                                       38329  -68.98   58.20  1.0000
  -4   6   0   71011    1201                                                       38774  -67.19   32.23  1.0000
   0  -6  -4   50966    1404                                                       39812  -71.17  -53.72  1.0000
   4   0   6   45891    1038                                                       38969  -80.30   59.06  1.0000
  -6   0   4   70814    1710                                                       38617  -73.04  -27.65  1.0000
   4   6   0   42144    1509                                                       38971  -97.27   61.25  1.0000
  -6   4   0   42938    1440                                                       40365  -88.88  -29.69  1.0000
   0   6  -4   42071    1540                                                       37529  -90.28   40.61  1.0000
  -6   4   0   42731    1691                                                       39568  -88.88  -29.69  1.0000
  -6  -2   4 1401887    9981                                                     1899820   76.25   50.28  1.0000
  -4   6   2 1462373   10484                                                     1920400   69.82  -69.96  1.0000
   2  -6   4 1278916    9815                                                     1913120   96.62   16.37  1.0000
  -6   4   2 1269215    9543                                                     1923980   96.90  -14.97  1.0000
   6   4  -2 1377119   10430                                                     1930570   79.88  -16.19  1.0000
   4   2   6 1483237    8823                                                     1877080   59.80  -96.94  1.0000
   6   2  -4 1434687   10146                                                     1938220   76.25  -50.28  1.0000
  -4   2   6 1361573    8746                                                     1892340   74.98  -33.28  1.0000
  -2   4  -6 1389136    9245                                                     1875440   75.36   65.50  1.0000
   6  -4  -2 1214660    9619                                                     1856670   96.90   14.97  1.0000
   6  -2  -4 1238239    9400                                                     1906570  104.48   54.50  1.0000
  -4  -2  -6 1509703    7996                                                     1907460   59.80   96.94  1.0000
  -2  -6   4 1271389    9083                                                     1874150   88.80   22.25  1.0000
  -4  -2  -6 1495674    9402                                                     1891360   59.80   96.94  1.0000
  -6   2  -4 1368248   10554                                                     1898190   81.75   55.21  1.0000
   4   6  -2 1410196   10227                                                     1910340   76.47  -59.16  1.0000
   2  -4   6 1388140    9162                                                     1874270   75.36  -65.50  1.0000
   2   6   4 1501543   10097                                                     1900630   60.43  -91.13  1.0000
  -6  -4   2 1339250    8780                                                     1885680   79.88   16.19  1.0000
   6  -2  -4 1215410    8901                                                     1877970  104.48   54.50  1.0000
  -6  -2  -4 1451201   10494                                                     1945200   63.17   61.41  1.0000
   6   2   4 1415082   10299                                                     1903110   63.17  -61.41  1.0000
   6   4   2 1428030    6776                                                     1856490   65.84  -95.32  1.0000
   4   2   6 1439357   27022                                                     1826630   59.80  -96.94  1.0000
   2   4  -6 1201009    7649                                                     1866240  103.08  -11.89  1.0000
   6  -4  -2 1238064    9361                                                     1885580   96.90   14.97  1.0000
  -2   6   4 1363470    9506                                                     1853040   69.07  -34.33  1.0000
   4   6   2 1379463    9204                                                     1892130   67.42  -61.53  1.0000
  -4   2  -6 1360630    9927                                                     1906330   78.34   23.73  1.0000
   6   2   4 1401600    9265                                                     1887380   63.17  -61.41  1.0000
  -2   6  -4 1225174    9865                                                     1847170   96.62  -16.37  1.0000
  -4  -2  -6 1505912    9060                                                     1903110   59.80   96.94  1.0000
   2  -4   6 1435536   10601                                                     1929860   75.36  -65.50  1.0000
   2   4   6 1407231    7143                                                     1874350   61.67  -54.64  1.0000
  -2   4   6 1438688    7094                                                     1879820   68.00  -72.50  1.0000
  -6   2  -4 1333220    8934                                                     1856560   81.75   55.21  1.0000
  -4   2  -6 1317794    7850                                                     1855540   78.34   23.73  1.0000
  -6  -2  -4 1400409    9292                                                     1885990   63.17   61.41  1.0000
  -6  -2  -4 1351639   27516                                                     1828990   63.17   61.41  1.0000
  -6   4   2 1259002    9368                                                     1911400   96.90  -14.97  1.0000
   2  -6   4 1270884   10256                                                     1903280   96.62   16.37  1.0000
  -6  -4  -2 1431758   19399                                                     1860830   65.84   95.32  1.0000
  -4  -2   6 1338580   10560                                                     1938510   91.05  -27.75  1.0000
  -6   4  -2 1384951   10654                                                     1946960   81.10   14.21  1.0000
  -2  -4  -6 1421658   10386                                                     1891070   61.67   54.64  1.0000
   2  -4  -6 1429756   28596                                                     1869480   68.00   72.50  1.0000
  -2  -6  -4 1449168   10148                                                     1840550   60.43   91.13  1.0000
  -4   6  -2 1206197    8970                                                     1858130  101.27   13.56  1.0000
   4   2  -6 1291894    8798                                                     1882090   91.05   27.75  1.0000
   4  -2   6 1343850    7908                                                     1886450   78.34  -23.73  1.0000
   2   6   4 1467652    7915                                                     1861770   60.43  -91.13  1.0000
  -2  -6   4 1308439   10438                                                     1919090   88.80   22.25  1.0000
   4  -6   2 1259509   10621                                                     1924240  101.27  -13.56  1.0000
   6   4   2 1457939   10249                                                     1891280   65.84  -95.32  1.0000
  -4  -6  -4  257257    6642                                                     1247450  229.25    5.38  1.0000
   6   4   4  285655    8555                                                     1293100  226.60   -6.85  1.0000
  -4  -6   4  278836    9135                                                     1300470  230.21    6.65  1.0000
  -6   4   4  294796    7371                                                     1269980  219.25   18.34  1.0000
  -6   4  -4  258924    8466                                                     1275750  233.35   -5.54  1.0000
   6  -4  -4  299551    8606                                                     1279840  219.25  -18.34  1.0000
  -4   6  -4  286517    8552                                                     1251530  218.92  -21.88  1.0000
  -4  -4  -6  261216    8141                                                     1235430  225.72    9.47  1.0000
   6   4  -4  315815    8777                                                     1321160  220.73  -12.26  1.0000
  -6  -4  -4  290369    8568                                                     1303110  226.60    6.85  1.0000
   4   6  -4  271551    8388                                                     1284680  230.21   -6.65  1.0000
   4   4   6  275983    7460                                                     1267320  225.72   -9.47  1.0000
   4  -4   6  290561    7970                                                     1305910  227.01    2.48  1.0000
  -4  -6  -4  262503    8658                                                     1258970  229.25    5.38  1.0000
  -4  -6   4  267811    8413                                                     1276530  230.21    6.65  1.0000
   4  -6   4  318592    8953                                                     1317740  218.92   21.88  1.0000
  -4   6   4  297368    9182                                                     1306610  224.78   -0.48  1.0000
  -4   6   4  266992    8678                                                     1242040  224.78   -0.48  1.0000
   4   4  -6  322874    7679                                                     1310370  216.77    4.56  1.0000
  -4   6  -4  288238    8858                                                     1255130  218.92  -21.88  1.0000
  -4  -4  -6  280228    5728                                                     1276400  225.72    9.47  1.0000
  -4   6   4  285052    6813                                                     1280650  224.78   -0.48  1.0000
  -4  -4  -6  275895    7726                                                     1267130  225.72    9.47  1.0000
   6   4   4  277416    8723                                                     1275500  226.60   -6.85  1.0000
  -4   4   6  257475    5072                                                     1250310  229.66    1.89  1.0000
  -6  -4   4  295338    8445                                                     1278900  220.73   12.26  1.0000
  -4   4  -6  271724    7885                                                     1265620  227.01   -2.48  1.0000
   0  -6  -614988516   59004                                                     9026670  326.68   36.76  1.0000
  -6   0  -616076977   97376                                                     9804190  331.24   43.54  1.0000
  -6   6   016327705   96829                                                     9698610  348.53  -14.35  1.0000
  -6   0  -615300782   65809                                                     9199720  331.24   43.54  1.0000
  -6   6   015956471   92315                                                     9412960  348.53  -14.35  1.0000
   0  -6   615578022   70224                                                     9098140  349.93    1.48  1.0000
   0   6   615285230   74406                                                     9257380  326.68  -36.76  1.0000
   6   0   615434025   94933                                                     9303180  331.24  -43.54  1.0000
   0  -6   616008392   94410                                                     9427730  349.93    1.48  1.0000
   6   0  -615480972   81303                                                     9080790  346.46    9.85  1.0000
   6   0   615241020   72459                                                     9153360  331.24  -43.54  1.0000
   6   6   015625244   78687                                                     9426850  333.05  -50.35  1.0000
   2   6   6 3968769   48232                                                     5115500 -101.26   14.69  1.0000
   6  -6  -2 4054889   18011                                                     5225660 -102.39   -3.28  1.0000
   6   6   2 4071159   58747                                                     5278840 -105.13   14.62  1.0000
  -6   6  -2 3990876   66573                                                     5206770 -106.83   -5.36  1.0000
  -2  -6  -6 3968143   74324                                                     5114790 -101.26  -14.69  1.0000
  -2   6  -6 3912336   74708                                                     5120200 -107.05  -10.74  1.0000
  -6  -2  -6 3968055   59350                                                     5104680 -100.42  -14.72  1.0000
   2   6  -6 3896087   58788                                                     5136710 -109.94  -12.62  1.0000
   6  -2  -6 3799382   56019                                                     5002040 -108.04   -5.27  1.0000
  -2  -6  -6 4293276   63798                                                     5483110 -101.26  -14.69  1.0000
  -2  -6  -6 3987873   48922                                                     5137190 -101.26  -14.69  1.0000
   6  -2  -6 3956197   71070                                                     5181740 -108.04   -5.27  1.0000
  -6  -2  -6 4014326   60701                                                     5157150 -100.42  -14.72  1.0000
  -2   6  -6 3920553   70864                                                     5129600 -107.05  -10.74  1.0000
  -6   2  -6 4024356   18339                                                     5250470 -106.57  -34.52  1.0000
   6  -2   6 3851963   51118                                                     5053130 -106.57   34.52  1.0000
  -2  -6   6 4000499   60084                                                     5256510 -109.94   12.62  1.0000
   6   2   6 4115483   70074                                                     5271740 -100.42   14.72  1.0000
  -2   6   6 3921672   62839                                                     5053510 -100.06   31.63  1.0000
   6   2   6 4168394   61969                                                     5331610 -100.42   14.72  1.0000
  -6   2  -6 3901891   58446                                                     5110340 -106.57  -34.52  1.0000
  -6  -2  -6 4289596   72128                                                     5468590 -100.42  -14.72  1.0000
  -6   6  -4 3202049   72754                                                     4753770 -146.48   25.65  1.0000
  -4  -6  -6 3151093   68552                                                     4770520 -153.32   25.45  1.0000
  -6  -4  -6 3225664   66192                                                     4887010 -155.23   30.54  1.0000
  -6  -6  -4 3163446   71507                                                     4769770 -151.83   28.39  1.0000
  -6  -6   4 3201692   71747                                                     4752560 -146.91   -3.03  1.0000
  -4  -6  -6 3137309   69714                                                     4753550 -153.32   25.45  1.0000
   6  -4  -6 3137518   18332                                                     4718540 -149.70   38.18  1.0000
  -6   6   4 3118491   74245                                                     4677320 -148.11  -38.83  1.0000
  -4  -6   6 3133930   16056                                                     4669820 -146.91    1.79  1.0000
  -4  -6  -6 3028144   44951                                                     4618890 -153.32   25.45  1.0000
  -4  -6  -6 3285567   52986                                                     4935730 -153.32   25.45  1.0000
  -4   6  -6 3257341   74857                                                     4825940 -146.70   30.41  1.0000
   6  -6  -4 3097397   72414                                                     4651450 -148.11   38.83  1.0000
   6   6   4 3223330   59600                                                     4843280 -151.83  -28.39  1.0000
  -6   4  -6 3169736   64775                                                     4712010 -146.50   18.99  1.0000
  -6  -6  -4 3073952   59943                                                     4659670 -151.83   28.39  1.0000
  -4   6  -6 3206112   70097                                                     4763500 -146.70   30.41  1.0000
   4   6   6 3156324   61539                                                     4776960 -153.32  -25.45  1.0000
  -6   6   4 3325183   60901                                                     4929980 -148.11  -38.83  1.0000
  -6   4   6 3132891   52579                                                     4712860 -149.70  -38.18  1.0000
  -6  -4   6 3127052   18180                                                     4678090 -148.34    8.03  1.0000
   6   4   6 3112535   67482                                                     4747440 -155.23  -30.54  1.0000
  -4   6   6 3128238   68752                                                     4743730 -153.36  -27.49  1.0000
  -4   6   6 3055880   39568                                                     4654480 -153.36  -27.49  1.0000
   6  -4  -6 3096724   53464                                                     4668430 -149.70   38.18  1.0000
  -4   6   6 3154886   45651                                                     4776550 -153.36  -27.49  1.0000
  -6  -6  -6  220164    2376                                                       54351  259.06   49.12  1.0000
  -6  -6  -6  223925    1504                                                       52493  259.06   49.12  1.0000
  -6   6   6  257853    1734                                                       55472  276.94  -36.47  1.0000
  -6  -6   6  264984    2426                                                       55798  280.73  -29.55  1.0000
   6  -6  -6  258729    2520                                                       55065  276.94   36.47  1.0000
  -6   6  -6  256096    2575                                                       52917  274.66   33.10  1.0000
  -6  -6  -6  220911    2081                                                       53978  259.06   49.12  1.0000
  -6  -6   6  271323    2596                                                       52939  280.73  -29.55  1.0000
  -6  -6  -6  218922    1222                                                       54975  259.06   49.12  1.0000
   6   6   6  219824    2253                                                       54521  259.06  -49.12  1.0000
  -6   6   6  261500    1547                                                       53794  276.94  -36.47  1.0000
  -6   6  -6  250846    2372                                                       55350  274.66   33.10  1.0000
   6   6   6  216268    2139                                                       56328  259.06  -49.12  1.0000
  -1  -7  -1  445388    2454                                                      112543  125.02    6.28  1.0000
   1  -1   7  417265    2421                                                      109932  118.22    1.22  1.0000
   1  -7  -1  404305    1433                                                      105654  117.20    8.52  1.0000
   7   1   1  425602    1679                                                      112224  119.50   -5.34  1.0000
   1  -7  -1  412156    2578                                                      109696  117.20    8.52  1.0000
  -1  -1  -7  423297    2467                                                      111332  119.21   -3.40  1.0000
  -1  -1   7  448033    2494                                                      110123  127.10   -5.75  1.0000
   1  -1  -7  472302    2567                                                      114155  131.39   -2.40  1.0000
   1  -1   7  428267    2619                                                      115614  118.22    1.22  1.0000
   7   1  -1  409210    1246                                                      107635  117.47    7.98  1.0000
  -7   1  -1  473173    2781                                                      115331  131.10    4.61  1.0000
   7  -1  -1  451532    2359                                                      115204  125.55    9.86  1.0000
   1  -7   1  435977    2688                                                      114610  120.99   -0.44  1.0000
  -7  -1   1  410248    2082                                                      108169  117.47   -7.98  1.0000
  -1  -1  -7  413391    1676                                                      106279  119.21   -3.40  1.0000
   7   1  -1  418285    2095                                                      112324  117.47    7.98  1.0000
  -7   1  -1  455577    1318                                                      106721  131.10    4.61  1.0000
  -1   1   7  462307    2373                                                      109268  131.39    2.40  1.0000
   7   1  -1  409960    2627                                                      108021  117.47    7.98  1.0000
   7  -1  -1  440238    1621                                                      109515  125.55    9.86  1.0000
   1   7   1  439790    2566                                                      109734  125.02   -6.28  1.0000
   1  -7   1  419591    1935                                                      106285  120.99   -0.44  1.0000
  -1  -7   1  467338    2571                                                      110073  132.54   -6.19  1.0000
  -1   7  -1  422458    1978                                                      107730  120.99    0.44  1.0000
   7   1   1  420410    2542                                                      109563  119.50   -5.34  1.0000
  -1  -7   1  464189    2142                                                      108545  132.54   -6.19  1.0000
   1  -1   7  412115    1766                                                      107296  118.22    1.22  1.0000
  -7   1   1  448118    2606                                                      113477  125.55   -9.86  1.0000
   1  -1  -7  457688    2358                                                      107028  131.39   -2.40  1.0000
  -1  -1  -7  433578    2343                                                      116636  119.21   -3.40  1.0000
   1   1   7  427542    2479                                                      113515  119.21    3.40  1.0000
   1   1   7  419844    2381                                                      109564  119.21    3.40  1.0000
   1   7   1  443272    2484                                                      111479  125.02   -6.28  1.0000
  -1   7   1  416109    2747                                                      111745  117.20   -8.52  1.0000
  -3   7  -1 2094248   11749                                                     2286740    0.81 -122.81  1.0000
  -1   7   3 2011474   10744                                                     2252560    9.08 -122.37  1.0000
  -3   7   1 2017402   25841                                                     2180530   11.19   69.16  1.0000
  -1   3   7 2130185    9267                                                     2248660    6.89   58.91  1.0000
  -1  -3  -7 2001010    9899                                                     2236830    7.03  127.45  1.0000
  -3  -7  -1 1989231   10554                                                     2243830   10.88  123.11  1.0000
   1  -3  -7 2106690    9299                                                     2224390    6.89  -58.91  1.0000
   1   3   7 1908469   21774                                                     2136310    7.03 -127.45  1.0000
   7   1   3 1956016   21231                                                     2172350    7.12 -119.90  1.0000
  -3  -7   1 2076862   11149                                                     2243240   15.57  -48.23  1.0000
   7   1  -3 2059350   11569                                                     2258910   14.18   78.81  1.0000
  -7  -3   1 1979166    8842                                                     2227190    9.03  123.52  1.0000
   1  -3   7 2056881   11766                                                     2285290   19.37   68.80  1.0000
  -7   1   3 2102971   10996                                                     2232610   -2.00  103.99  1.0000
  -3  -1  -7 2099363   11253                                                     2212910    7.06  -55.35  1.0000
   3   1   7 2092045   36278                                                     2205360    7.06   55.35  1.0000
   1   3  -7 2032815   26834                                                     2212070    2.14  117.59  1.0000
  -3  -1  -7 2146453    9334                                                     2261480    7.06  -55.35  1.0000
   1  -3   7 2016627    9522                                                     2242550   19.37   68.80  1.0000
   1  -7   3 2051985   11587                                                     2268000   17.95  -70.96  1.0000
   1  -7   3 2044793   10191                                                     2260380   17.95  -70.96  1.0000
  -1   3   7 2106487   11225                                                     2224180    6.89   58.91  1.0000
   3   7   1 2021985   11042                                                     2279450   10.88 -123.11  1.0000
   1   3   7 1958629   24293                                                     2190820    7.03 -127.45  1.0000
   7   3   1 2229154   11581                                                     2306600    0.97   60.78  1.0000
  -3   7   1 2127625   11924                                                     2295920   11.19   69.16  1.0000
   7  -3  -1 2061282   11440                                                     2260860   14.03   79.48  1.0000
   1   7   3 2162667   10072                                                     2239490    3.06   50.31  1.0000
  -1  -7   3 2006234   10465                                                     2232240    6.02  122.91  1.0000
  -3   7  -1 2035893   35143                                                     2224270    0.81 -122.81  1.0000
   7  -3  -1 2033465    9031                                                     2231440   14.03   79.48  1.0000
   7  -1  -3 2085632    8937                                                     2214430   -2.00 -103.99  1.0000
  -3   1  -7 2001518   10035                                                     2239840    8.51  123.48  1.0000
  -7  -3  -1 2117355   26117                                                     2192200    0.97  -60.78  1.0000
  -7   3  -1 2014342    8545                                                     2230580   10.47  105.29  1.0000
  -3   1   7 2023075   10369                                                     2277440    9.83 -125.32  1.0000
   7   1   3 2013171   10471                                                     2233990    7.12 -119.90  1.0000
   3  -7   1 2093632   11807                                                     2286080    0.81  122.81  1.0000
   7   3  -1 2046775   11636                                                     2300630    9.03 -123.52  1.0000
  -3  -1   7 2096855   11241                                                     2279920   13.72   66.89  1.0000
  -3  -1  -7 2121893    7145                                                     2236150    7.06  -55.35  1.0000
   3  -1   7 1974299    7384                                                     2210330    8.51 -123.48  1.0000
  -1  -7   3 2024273   11488                                                     2251730    6.02  122.91  1.0000
  -1  -3   7 2112054   11736                                                     2296550    2.14 -117.59  1.0000
   7   1  -3 2042933   11307                                                     2241550   14.18   78.81  1.0000
  -1   7  -3 1988651   10303                                                     2200880   17.95   70.96  1.0000
  -7  -1   3 2049448   10579                                                     2248440   14.18  -78.81  1.0000
  -1  -7  -3 2195881   10188                                                     2273420    3.06  -50.31  1.0000
  -7   1  -3 2151163   11979                                                     2288500    7.78  -66.08  1.0000
  -7   3   1 2038259    8986                                                     2236510   14.03  -79.48  1.0000
   7  -1  -3 2107549   10842                                                     2237410   -2.00 -103.99  1.0000
  -1  -7   3 2043652   10597                                                     2272660    6.02  122.91  1.0000
  -7  -3   3 2152313   54726                                                     3774240  178.85    3.89  1.0000
  -3  -3  -7 2207234   59549                                                     3769660  171.30   14.88  1.0000
   3  -7   3 2257991   15653                                                     3867240  174.43    0.27  1.0000
   3  -7   3 2229290   13594                                                     3829650  174.43    0.27  1.0000
  -3   3   7 2209329   48747                                                     3827920  176.72  -10.43  1.0000
   7   3   3 2286133   14729                                                     3849650  169.16  -11.21  1.0000
  -3   7   3 2184514   60623                                                     3796180  176.75  -14.69  1.0000
  -3  -3  -7 2255446   11460                                                     3832600  171.30   14.88  1.0000
  -3  -3  -7 2187094   56426                                                     3743320  171.30   14.88  1.0000
   7  -3  -3 2126153   14104                                                     3732420  178.16    5.38  1.0000
   3   3   7 2161931   46901                                                     3710370  171.30  -14.88  1.0000
   3   7  -3 2212680   14688                                                     3867450  180.09   -8.38  1.0000
  -3   3  -7 2051099   48397                                                     3638670  178.69   10.73  1.0000
  -3   7   3 2234342   15961                                                     3861790  176.75  -14.69  1.0000
   7  -3  -3 2136496   52638                                                     3746120  178.16    5.38  1.0000
  -3  -7   3 2138267   57939                                                     3768860  180.09    8.38  1.0000
  -3  -3  -7 2180882   47383                                                     3735190  171.30   14.88  1.0000
   3  -3   7 2145781   12314                                                     3764440  178.69  -10.73  1.0000
   3   3  -7 2217880   46427                                                     3841740  177.03    0.97  1.0000
   3   3   7 2180737   45208                                                     3735000  171.30  -14.88  1.0000
  -7   3  -3 2136771   14534                                                     3774000  180.81    8.12  1.0000
  -3  -7  -3 2175846   14750                                                     3759600  174.31   14.80  1.0000
  -7  -3  -3 2256783   59024                                                     3811530  169.16   11.21  1.0000
   5   1   7  947720    8014                                                     1194690  -49.92  -12.26  1.0000
  -5   1  -7 1038879    8422                                                     1203020  -56.44   22.73  1.0000
   5  -1  -7  995883    8861                                                     1196270  -52.52    5.49  1.0000
   5   1   7  930646    6033                                                     1175470  -49.92  -12.26  1.0000
  -1   7   5 1022828    7753                                                     1186790  -58.91  -26.02  1.0000
  -7   5   1  995394    7969                                                     1217110  -43.61   11.27  1.0000
  -1  -5   7 1053095    8493                                                     1228520  -52.12  -13.62  1.0000
  -1  -5  -7  977580    6716                                                     1158140  -57.42   17.44  1.0000
   5   1   7  924423    6293                                                     1168460  -49.92  -12.26  1.0000
   1   7   5  915201    7058                                                     1186810  -51.82  -17.68  1.0000
  -1  -7  -5  915017    7075                                                     1186600  -51.82   17.68  1.0000
   7   5   1  953367    5949                                                     1180340  -52.31   -3.84  1.0000
  -5  -1  -7  938115    6284                                                     1183880  -49.92   12.26  1.0000
   1   5   7  991268    5009                                                     1173160  -57.42  -17.44  1.0000
   1  -5   7  959734    5077                                                     1202640  -46.43  -14.82  1.0000
  -5  -1   7 1004948    8719                                                     1211030  -41.83   -9.21  1.0000
   7   1   5  989256    7511                                                     1173870  -52.49   -9.79  1.0000
  -7   5  -1  965978    7699                                                     1192260  -48.28   -7.83  1.0000
  -1  -5   7 1009971    6028                                                     1181620  -52.12  -13.62  1.0000
   1  -5   7  967934    8152                                                     1211830  -46.43  -14.82  1.0000
  -5   1   7 1013106    8120                                                     1215230  -52.52   -5.49  1.0000
  -7  -5   1 1039341    6893                                                     1191540  -60.67   32.06  1.0000
   7  -1   5  923136    7147                                                     1189420  -55.08  -12.18  1.0000
  -1   7  -5  946119    8642                                                     1160880  -41.72  -13.02  1.0000
  -5   7  -1 1039764    8742                                                     1192630  -52.36  -19.65  1.0000
   7  -1  -5  960940    7716                                                     1157020  -54.59   -7.95  1.0000
  -1   5   7  910919    6751                                                     1184770  -54.10  -15.80  1.0000
   1  -7   5  982427    8535                                                     1201110  -41.72   13.02  1.0000
  -5   7   1  976736    8908                                                     1212070  -55.89   -0.93  1.0000
  -1  -7   5  975933    7382                                                     1164930  -55.40   11.53  1.0000
   1   7  -5  957086    8734                                                     1144190  -55.40  -11.53  1.0000
  -5   7  -1 1036040    7205                                                     1188610  -52.36  -19.65  1.0000
  -5   7   1  934027    5992                                                     1164230  -55.89   -0.93  1.0000
   5   7   1 1000320    7834                                                     1202060  -49.08   -0.84  1.0000
  -7  -5  -1  968500    5528                                                     1197230  -52.31    3.84  1.0000
  -5  -1  -7  946094    8145                                                     1192860  -49.92   12.26  1.0000
  -7  -1   5  923403    8688                                                     1162490  -52.46    7.65  1.0000
   7   1   5  971181    8744                                                     1154060  -52.49   -9.79  1.0000
   7  -1  -5  965053    7773                                                     1161560  -54.59   -7.95  1.0000
  -7   5   1  997019    8555                                                     1218910  -43.61   11.27  1.0000
  -1  -7   5 1009744    8717                                                     1202090  -55.40   11.53  1.0000
  -7   1  -5  901529    7132                                                     1164810  -55.08   12.18  1.0000
   1  -7   5  937411    6992                                                     1151220  -41.72   13.02  1.0000
   7   5   3   54363    5284                                                      374226  137.12  119.69  1.0000
  -5   3   7   59467    4229                                                      374459  130.79 -134.15  1.0000
   5  -3  -7   60575    5387                                                      378888  130.79  134.15  1.0000
  -5   7   3   57992    4479                                                      382168  134.58  129.91  1.0000
   5   3  -7   59271    4562                                                      389848  135.66 -126.50  1.0000
   3  -5   7   58085    4750                                                      383043  134.39  134.65  1.0000
  -5   7  -3   49830    4713                                                      371715  141.79 -136.79  1.0000
   3  -7   5   58134    4994                                                      380617  135.11 -121.22  1.0000
  -3  -5  -7   63797    4052                                                      390002  129.68  141.06  1.0000
   7   5   3   55328    3590                                                      377916  137.12  119.69  1.0000
  -7  -5  -3   56140    5200                                                      380985  137.12 -119.69  1.0000
   5  -7  -3   55917    5346                                                      373801  134.58 -129.91  1.0000
  -5  -7   3   69080    5237                                                      389008  129.22 -102.56  1.0000
  -7  -3  -5   58594    3631                                                      360913  127.87  133.99  1.0000
  -5  -3  -7   53863    4642                                                      368819  136.12 -119.22  1.0000
  -7   5   3   66721    4936                                                      394949  130.46 -121.27  1.0000
  -3   7  -5   57829    5285                                                      379487  135.11  121.22  1.0000
  -3  -7  -5   55178    5069                                                      367162  134.60 -112.82  1.0000
  -5  -3  -7   55637    4196                                                      375578  136.12 -119.22  1.0000
   5   3   7   53758    3190                                                      368413  136.12  119.22  1.0000
  -7  -3   5   58678    5096                                                      372283  131.94 -122.50  1.0000
  -7  -5   3   58219    4684                                                      386114  134.57  145.35  1.0000
  -3   7   5   57752    4865                                                      371173  131.63 -140.34  1.0000
   7   3   5   61528    5073                                                      372598  127.87 -133.99  1.0000
  -3  -7   5   58416    4702                                                      381845  133.14  144.89  1.0000
  -3  -5  -7   61796    4605                                                      381832  129.68  141.06  1.0000
   3   7  -5   57994    4703                                                      379900  133.14 -144.89  1.0000
  -5  -7  -3   65455    4659                                                      382702  125.84  139.65  1.0000
  -7  -3  -5   62722    4788                                                      377202  127.87  133.99  1.0000
   5   3   7   54967    4500                                                      373042  136.12  119.22  1.0000
  -3  -7  -5   57874    3901                                                      376698  134.60 -112.82  1.0000
  -5   3  -7   54039    4158                                                      369575  136.00  137.40  1.0000
  -3   5   7   59303    3441                                                      379860  134.05  113.07  1.0000
  -7   5   3   66301    4751                                                      393551  130.46 -121.27  1.0000
   3   5   7   60389    3851                                                      375918  129.68 -141.06  1.0000
   3   7   5   63927    5132                                                      397101  134.60  112.82  1.0000
   7   3   5   64141    4798                                                      382577  127.87 -133.99  1.0000
  -3   5  -7   55990    4745                                                      374216  134.39 -134.65  1.0000
   7  -3  -5   51694    4885                                                      374865  140.07 -133.61  1.0000
  -3  -7  -5   58258    5182                                                      378033  134.60 -112.82  1.0000
  -7   3   5   52062    4303                                                      376564  140.07  133.61  1.0000
  -3  -5   7   51583    4176                                                      374285  140.63 -124.84  1.0000
   7  -5  -3   59343    4819                                                      369395  130.46  121.27  1.0000
   5   7   3   67181    4651                                                      389287  125.84 -139.65  1.0000
   5  -3   7   52416    2925                                                      361895  136.00 -137.40  1.0000
   5  -3  -7   57056    3201                                                      364532  130.79  134.15  1.0000
  -3   7  -5   54112    5008                                                      365312  135.11  121.22  1.0000
   3   5  -7   51727    4095                                                      374898  140.63  124.84  1.0000
  -3  -5  -7   60869    5190                                                      377953  129.68  141.06  1.0000
  -5  -7  -3   61549    4251                                                      367161  125.84  139.65  1.0000
  -7   3  -5   56641    4639                                                      373386  134.18 -121.54  1.0000
   5  -3   7   56158    4205                                                      379183  136.00 -137.40  1.0000
   7  -3  -5   50787    4368                                                      370610  140.07 -133.61  1.0000
  -7   5  -3   61636    5228                                                      374117  128.39  131.81  1.0000
  -5  -5  -7   67665     465                                                        2869  116.74   16.48  1.0000
  -5   7  -5   78264    1541                                                        1088  117.50    4.82  1.0000
  -5  -5  -7   77342    1274                                                        1262  116.74   16.48  1.0000
  -5  -7  -5   80903    1522                                                         654  115.34   16.73  1.0000
   5   5   7   87183    1125                                                         335  116.74  -16.48  1.0000
  -7  -5   5  103408    1485                                                        -438  120.90   -2.37  1.0000
  -5   5   7   82833     666                                                        1106  119.94  -13.62  1.0000
   7   5   5   70470    1390                                                        1653  114.21  -14.10  1.0000
  -5  -5  -7   75474    1292                                                        1514  116.74   16.48  1.0000
  -5  -7  -5   89347     845                                                         122  115.34   16.73  1.0000
  -5   7  -5   84492    1427                                                         486  117.50    4.82  1.0000
  -5  -5  -7   81850     771                                                         757  116.74   16.48  1.0000
  -5   7   5   90222    1487                                                         678  122.06  -12.71  1.0000
  -7  -5  -5   68203     911                                                        2023  114.21   14.10  1.0000
  -5  -7   5   81325    1249                                                         975  118.96    1.87  1.0000
   5  -7  -5   95493    1677                                                         302  122.06   12.71  1.0000
   5  -5   7   86629    1298                                                        1254  123.63   -9.34  1.0000
  -7   5   5   98722    1088                                                        -184  118.00   -5.92  1.0000
  -5   7   5   96266     933                                                         260  122.06  -12.71  1.0000
  -5  -7  -5   77363    1203                                                        1016  115.34   16.73  1.0000
  -5   5   7   83300     868                                                        1053  119.94  -13.62  1.0000
   7  -5  -5   80383    1313                                                         942  118.00    5.92  1.0000
  -7   5  -5   78060    1267                                                        1402  118.82    8.49  1.0000
   5   7   5   90699    1264                                                          77  115.34  -16.73  1.0000
  -7   5  -5   72486    1634                                                        2266  118.82    8.49  1.0000
  -5   7   5   86463     498                                                        1048  122.06  -12.71  1.0000
  -5   5  -7   86343    1253                                                        1289  123.63    9.34  1.0000
   5   5  -7   77615    1309                                                        1622  119.87    2.87  1.0000
  -7  -5  -5   78274    1533                                                         692  114.21   14.10  1.0000
   5  -5  -7   78280    1677                                                        1705  119.94   13.62  1.0000
   7  -1  -7 1544275   10140                                                     1484650    9.11    0.38  1.0000
   1  -7  -7 1443506    5655                                                     1467980   -3.51   14.88  1.0000
   1   7   7 1447032    7486                                                     1449440   -0.34   -4.55  1.0000
   7   1   7 1478786   10302                                                     1498520   -3.02   -3.41  1.0000
  -1   7  -7 1455835   10964                                                     1461620   -0.88    3.02  1.0000
   7   1   7 1425465    5918                                                     1444840   -3.02   -3.41  1.0000
   7  -1   7 1493942    7698                                                     1499230   -0.48  -15.33  1.0000
   7  -1  -7 1483815    8459                                                     1425380    9.11    0.38  1.0000
  -7  -1  -7 1434603    6506                                                     1454040   -3.02    3.41  1.0000
   1  -7   7 1455565    7432                                                     1461350   -0.88   -3.02  1.0000
  -1  -7  -7 1429577    7030                                                     1431970   -0.34    4.55  1.0000
   7   1   7 1474445    8359                                                     1494150   -3.02   -3.41  1.0000
  -1  -7   7 1544122    8063                                                     1478910   10.21  -12.60  1.0000
  -1   7   7 1451425    8635                                                     1475970   -3.51  -14.88  1.0000
  -7   1  -7 1436117    7647                                                     1441270   -0.48   15.33  1.0000
  -7  -1   7 1480013   11018                                                     1477020    0.68  -12.20  1.0000
  -1  -7  -7 1441896   11059                                                     1444300   -0.34    4.55  1.0000
   7   7   1 1492744    8415                                                     1484270    1.75  -17.79  1.0000
  -7  -7  -3  993152    7601                                                      710564   57.77   -0.30  1.0000
  -7   7  -3  982599    7010                                                      707306   56.50   -3.36  1.0000
  -3  -7  -7  984288    7111                                                      705348   57.25   -1.02  1.0000
  -7   7  -3  985320    7756                                                      709615   56.50   -3.36  1.0000
   7   7   3  975233    5903                                                      695420   57.77    0.30  1.0000
   7  -7  -3 1004182    7453                                                      712416   59.44    2.12  1.0000
   7   3   7 1007010    7114                                                      711895   60.07    0.63  1.0000
  -7  -3  -7  990241    6105                                                      697807   60.07   -0.63  1.0000
   7   3   7 1030094    6561                                                      731325   60.07    0.63  1.0000
  -7  -7   3  965663    7558                                                      695535   55.91    2.14  1.0000
  -7   3  -7  975343    6253                                                      704912   55.79   11.00  1.0000
  -3   7  -7 1051637    7866                                                      727482   64.93    4.67  1.0000
  -3  -7  -7  970899    7505                                                      694021   57.25   -1.02  1.0000
  -3  -7   7  999284    6339                                                      716047   57.78   -8.07  1.0000
   3   7  -7 1006051    6291                                                      721779   57.78    8.07  1.0000
   7  -3  -7  982988    7412                                                      699935   58.23   -3.87  1.0000
  -3   7   7  978767    6715                                                      702262   56.93   -4.76  1.0000
  -3   7   7  987660    4101                                                      709799   56.93   -4.76  1.0000
   7  -3   7  962800    5197                                                      694248   55.79  -11.00  1.0000
   7  -3  -7  986689    5713                                                      703059   58.23   -3.87  1.0000
  -3   7  -7 1021661    7300                                                      702584   64.93    4.67  1.0000
  -7  -3  -7 1024482    6495                                                      726597   60.07   -0.63  1.0000
  -3  -7  -7  972835    4768                                                      695658   57.25   -1.02  1.0000
  -7   3   7 1003979    6430                                                      717666   58.23    3.87  1.0000
  -7  -3   7 1006061    7696                                                      704002   61.70   -5.42  1.0000
  -5  -7  -7   64591    3092                                                       99648 -117.94  -74.02  1.0000
  -7   7  -5   59003    3178                                                       94238 -126.23  -74.87  1.0000
  -7   5   7   57690    2339                                                       90551 -129.10   74.68  1.0000
  -5   7  -7   54493    3043                                                       94440 -146.79  -78.19  1.0000
  -7   7  -5   59036    3203                                                       89721 -126.23  -74.87  1.0000
  -5  -7  -7   64429    2185                                                       98437 -117.94  -74.02  1.0000
  -5   7   7   56505    3005                                                       89317 -135.87   77.34  1.0000
   7  -5  -7   57539    3265                                                       94428 -129.10  -74.68  1.0000
   7   5   7   60524    2995                                                       97602 -124.75   79.39  1.0000
  -7  -7  -5   61464    1549                                                       95334 -122.81  -79.75  1.0000
  -5   7  -7   54599    3328                                                       94013 -146.79  -78.19  1.0000
  -5  -7   7   59791    2920                                                       93868 -128.51   83.18  1.0000
  -7  -7   5   55611    3080                                                       90945 -148.42   78.50  1.0000
   5  -7  -7   55902    3371                                                       93697 -135.87  -77.34  1.0000
  -5  -7  -7   63713    1871                                                       92309 -117.94  -74.02  1.0000
  -7  -5  -7   60493    2634                                                       93595 -124.75  -79.39  1.0000
  -7   7   5   58070    3253                                                       93827 -148.97   84.85  1.0000
  -7  -5   7   51706    3304                                                      100018 -153.50   75.55  1.0000
  -5  -7  -7   63212    2878                                                       86632 -117.94  -74.02  1.0000
  -7  -7  -5   61398    2520                                                       89185 -122.81  -79.75  1.0000
  -7  -5  -7   60552    2977                                                       98921 -124.75  -79.39  1.0000
  -5   7   7   55958    1640                                                       93255 -135.87   77.34  1.0000
  -7   5  -7   60310    2898                                                       94483 -124.76  -78.21  1.0000
  -7  -7  -5   61516    3130                                                       96981 -122.81  -79.75  1.0000
  -5   7   7   56157    1911                                                       91738 -135.87   77.34  1.0000
   7   7   5   61421    2567                                                       93376 -122.81   79.75  1.0000
  -7   5  -7   60305    3188                                                       92825 -124.76  -78.21  1.0000
   7  -7  -5   56563    3302                                                       99204 -148.97  -84.85  1.0000
   7   7   5   61403    3034                                                       91958 -122.81   79.75  1.0000
  -7  -7   5   56084    2972                                                       89349 -148.42   78.50  1.0000
   5   7   7   63951    2702                                                       94519 -117.94   74.02  1.0000
  -7   7   5   57976    2564                                                       94143 -148.97   84.85  1.0000
  -7  -7  -7    3276     755                                                       14270  -23.29    3.54  1.0000
  -7   7   7    3725    1035                                                       12702  -19.31   -3.54  1.0000
   7   7   7    3306    1685                                                       14334  -23.29   -3.54  1.0000
  -7   7  -7    4362    1974                                                       13057  -18.03    3.06  1.0000
  -7  -7   7    5491    2045                                                       14488  -17.23   -3.79  1.0000
  -7  -7   7    3727    1888                                                       11503  -17.23   -3.79  1.0000
  -7   7  -7    5848    1945                                                       15553  -18.03    3.06  1.0000
  -7  -7  -7    2915    1729                                                       13501  -23.29    3.54  1.0000
  -7   7   7    4090    1269                                                       13372  -19.31   -3.54  1.0000
   7  -7  -7    3667    2054                                                       12594  -19.31    3.54  1.0000
  -7  -7  -7    2466    1508                                                       12510  -23.29    3.54  1.0000
  -7  -7  -7    2189    1027                                                       11873  -23.29    3.54  1.0000
   0   0  -8 5839413   65218                                                     4547660  109.03   61.89  1.0000
   0   8   0 6127691   17601                                                     4778830  109.80  -39.74  1.0000
   0   0   8 5994073   65311                                                     4684670  109.03  -61.89  1.0000
   8   0   0 6214538   53826                                                     4813810  112.86  -26.69  1.0000
   0  -8   0 5896848   47762                                                     4574990  109.80   39.74  1.0000
   0  -8   0 6088074   16864                                                     4743810  109.80   39.74  1.0000
   8   0  -2 1414128   34524                                                     2913150  194.64    5.30  1.0000
   0   8   2 1570371   13179                                                     3024030  182.66   -8.89  1.0000
   8   0  -2 1459753   13744                                                     2978480  194.64    5.30  1.0000
   0  -8   2 1521913   11535                                                     2994580  186.82    1.71  1.0000
  -2   0  -8 1483263   13623                                                     2941090  186.89    8.65  1.0000
  -2  -8   0 1644664   13290                                                     3010780  170.23    5.53  1.0000
  -2   0  -8 1474866   23929                                                     2929260  186.89    8.65  1.0000
  -2   8   0 1351598   36054                                                     2869200  199.78   -4.96  1.0000
   0  -2   8 1475488   13509                                                     2982020  192.58    1.72  1.0000
  -8   2   0 1507370   34878                                                     2934540  182.42  -13.59  1.0000
  -2  -8   0 1636360   11219                                                     2999540  170.23    5.53  1.0000
  -8  -2   0 1453482   38453                                                     2915200  188.67    8.59  1.0000
  -8   0   2 1429133   12078                                                     2934670  194.64   -5.30  1.0000
   2   0   8 1428735   29939                                                     2864090  186.89   -8.65  1.0000
   0  -2  -8 1481450   25703                                                     2861500  178.32   14.85  1.0000
   0   2   8 1548444   13082                                                     2954350  178.32  -14.85  1.0000
   0  -8  -2 1458358   29888                                                     2867770  182.66    8.89  1.0000
   0  -8  -2 1574861   13139                                                     3030260  182.66    8.89  1.0000
   8   2   0 1510279    9569                                                     2995420  188.67   -8.59  1.0000
   2   0  -8 1490832   13177                                                     2935120  185.10    3.33  1.0000
   8   0   2 1592056   13076                                                     3017870  178.78   -2.35  1.0000
   2  -8   0 1362442   35854                                                     2884990  199.78    4.96  1.0000
   2   0   8 1491013   12141                                                     2952000  186.89   -8.65  1.0000
   8   0   2 1555732    9182                                                     2967780  178.78   -2.35  1.0000
   8  -2  -2  120111     707                                                         894 -119.58   -3.89  1.0000
  -2  -8   2  112931     948                                                         748 -116.75   -7.57  1.0000
  -8  -2   2  115973     917                                                         969 -116.62   -4.65  1.0000
  -8   2   2  122633     799                                                        1135 -119.58    3.89  1.0000
  -2  -2  -8   98754     623                                                        -227 -118.14    2.83  1.0000
  -2   8   2   97099    1120                                                          49 -114.51   10.96  1.0000
  -8   2  -2  119821     556                                                        1347 -119.79  -12.13  1.0000
   8  -2  -2  121071    1002                                                         983 -119.58   -3.89  1.0000
   2  -8   2  120710     832                                                         829 -119.95   -2.91  1.0000
   2  -2  -8   97618    1378                                                        -160 -117.23   -7.78  1.0000
   8  -2  -2  133422    1204                                                        2445 -119.58   -3.89  1.0000
   8   2  -2  107387     949                                                         320 -116.62    4.65  1.0000
  -2  -8  -2  127070    1013                                                        1511 -119.49   -0.72  1.0000
  -8   2   2  101232    1064                                                        -435 -119.58    3.89  1.0000
   2   8   2  110106    1154                                                         200 -119.49    0.72  1.0000
   2  -8  -2   93579     950                                                         -55 -114.51  -10.96  1.0000
   8   2   2  102425     400                                                         445 -112.43   -2.71  1.0000
  -2  -2  -8  122620     909                                                        1320 -118.14    2.83  1.0000
  -2   2   8   97618     866                                                        -164 -117.23    7.78  1.0000
   2  -2   8   98242     723                                                         152 -113.35    5.86  1.0000
   2   2  -8  123852     653                                                         870 -123.46   -7.44  1.0000
  -2  -8   2  104659     917                                                         186 -116.75   -7.57  1.0000
  -2  -2  -8  110493     577                                                         337 -118.14    2.83  1.0000
  -2   8  -2  101812     824                                                         -66 -119.95    2.91  1.0000
   8   2   2   89449    1268                                                        -147 -112.43   -2.71  1.0000
   2   2   8  118437     934                                                         915 -118.14   -2.83  1.0000
  -2  -2  -8  112164    1076                                                         437 -118.14    2.83  1.0000
   2  -2  -8  113406     924                                                         772 -117.23   -7.78  1.0000
   0  -8  -4  385445    2764                                                      118769 -133.31  -47.46  1.0000
   0   8   4  372901    2631                                                      110602 -133.31   47.46  1.0000
   4   0   8  387389    2388                                                      108407 -129.76   38.93  1.0000
   0   4   8  374211    1823                                                      107334 -132.48   44.74  1.0000
   0   4   8  369982    2766                                                      104695 -132.48   44.74  1.0000
   8   0  -4  443009    2868                                                      109526 -129.18  -14.60  1.0000
  -4   8   0  441373    1993                                                      106192 -131.55   16.09  1.0000
  -4   0   8  421689    2804                                                      110615 -136.70   32.51  1.0000
   8   0  -4  447671    2330                                                      111891 -129.18  -14.60  1.0000
   0   8  -4  460866    2778                                                      107718 -132.15   -3.94  1.0000
   0  -4   8  431037    2620                                                      111282 -134.07   27.84  1.0000
   8   4   0  412116    1584                                                      107949 -129.43   28.64  1.0000
  -4  -8   0  428402    2716                                                      105123 -128.82  -17.54  1.0000
   0  -4  -8  389592    2854                                                      117031 -132.48  -44.74  1.0000
   8  -4   0  469522    3163                                                      110293 -133.22   -4.80  1.0000
   0  -8   4  470208    2632                                                      112265 -132.15    3.94  1.0000
  -4   0  -8  387381    2584                                                      108402 -129.76  -38.93  1.0000
   8   0  -4  459916    2988                                                      118160 -129.18  -14.60  1.0000
  -8   4   0  466225    2305                                                      108695 -133.22    4.80  1.0000
   0  -4  -8  376246    2352                                                      108608 -132.48  -44.74  1.0000
  -8  -4   0  413164    2001                                                      108521 -129.43  -28.64  1.0000
   0  -8   4  474233    2764                                                      114239 -132.15    3.94  1.0000
  -8   0   4  444551    2852                                                      110307 -129.18   14.60  1.0000
   8   0   4  428675    2653                                                      113682 -131.60   28.25  1.0000
   4   8   0  450309    2896                                                      116390 -128.82   17.54  1.0000
   4   2   8 1631426    8671                                                     1641000  173.32 -130.18  1.0000
   4  -2   8 1589548    7506                                                     1583970  176.52  142.53  1.0000
   8   2   4 1587697   10874                                                     1611390  189.21  155.29  1.0000
  -8  -4   2 1590038    8733                                                     1595860  179.60 -139.00  1.0000
  -2   4   8 1598425   10639                                                     1579130  175.30 -139.58  1.0000
  -8   2  -4 1642826    9630                                                     1627420  172.33  135.52  1.0000
  -2  -8   4 1644350   10248                                                     1648880  186.28 -152.05  1.0000
  -2  -4  -8 1600444   10877                                                     1612440  181.66 -146.30  1.0000
  -2  -8  -4 1612286    9016                                                     1621110  170.13  125.37  1.0000
  -8   4  -2 1591540    8285                                                     1597720  187.97 -158.58  1.0000
  -2   8  -4 1477990    9753                                                     1561240  183.36 -124.58  1.0000
  -4   2  -8 1588404    7490                                                     1582680  176.52 -142.53  1.0000
  -2  -4  -8 1585594    9212                                                     1595500  181.66 -146.30  1.0000
   2   4  -8 1582570    7131                                                     1601000  189.47 -157.10  1.0000
   8  -4  -2 1578707   10481                                                     1637170  178.97 -128.63  1.0000
  -4  -2  -8 1605603    7430                                                     1612160  173.32  130.18  1.0000
  -4  -8  -2 1629317    9448                                                     1612780  181.38 -155.31  1.0000
   8  -4  -2 1521620    8871                                                     1572000  178.97 -128.63  1.0000
  -4  -8   2 1606790   10534                                                     1612650  172.24  133.44  1.0000
   2   4   8 1597033    6551                                                     1608550  181.66  146.30  1.0000
  -8  -2   4 1562358   10038                                                     1635220  182.51  129.48  1.0000
   2  -4   8 1635771    9033                                                     1645680  175.42 -133.26  1.0000
  -4  -2  -8 1630879    8854                                                     1640390  173.32  130.18  1.0000
  -8   4  -2 1598619   10613                                                     1605910  187.97 -158.58  1.0000
  -2   4   8 1664350    8219                                                     1652800  175.30 -139.58  1.0000
  -4  -2  -8 1607473   10476                                                     1614250  173.32  130.18  1.0000
  -2  -8  -4 1569327   10639                                                     1573330  170.13  125.37  1.0000
   8  -2  -4 1590296    8861                                                     1573700  183.94  152.02  1.0000
   2  -8   4 1541302    9671                                                     1634550  183.36  124.58  1.0000
   2  -4  -8 1596307    8168                                                     1576760  175.30  139.58  1.0000
  -4   2  -8 1629075    9820                                                     1628500  176.52 -142.53  1.0000
  -4   2   8 1594879    9326                                                     1656690  189.76  145.39  1.0000
   8  -2  -4 1603583    9721                                                     1588840  183.94  152.02  1.0000
   2   8   4 1582329    8897                                                     1587800  170.13 -125.37  1.0000
   4   2   8 1570155    7966                                                     1572520  173.32 -130.18  1.0000
  -2   8   4 1613267   10114                                                     1622680  181.88  147.93  1.0000
  -2  -8   4 1617779    9731                                                     1618480  186.28 -152.05  1.0000
   2   4   8 1596314    9077                                                     1607730  181.66  146.30  1.0000
  -8   4  -4 2902934   16867                                                     4225140  132.26    0.39  1.0000
   8   4   4 2863372   17884                                                     4203550  134.56  -14.54  1.0000
  -4  -8  -4 2889965   17008                                                     4247170  135.66    9.69  1.0000
  -4  -4  -8 2880463   57146                                                     4211820  133.41   15.15  1.0000
  -8  -4   4 2967562   16270                                                     4199420  122.80   -5.82  1.0000
  -4   8   4 2944181   17543                                                     4193180  124.76   -8.54  1.0000
  -8  -4  -4 2885998   17015                                                     4230960  134.56   14.54  1.0000
  -8  -4  -4 2802489   43875                                                     4129700  134.56   14.54  1.0000
  -4   8  -4 2885606   65546                                                     4218080  133.53    2.05  1.0000
  -4  -8  -4 2874256   14414                                                     4228120  135.66    9.69  1.0000
  -4   4  -8 2974810   59014                                                     4218490  123.72   10.26  1.0000
   8  -4  -4 2825065   63378                                                     4160070  134.84   14.37  1.0000
  -4  -8   4 2897465   16710                                                     4204400  130.91  -11.07  1.0000
  -4  -4  -8 2980565   50016                                                     4332710  133.41   15.15  1.0000
  -4   4   8 2918793   13571                                                     4241860  132.00   -9.07  1.0000
   8  -4  -4 2839726   16032                                                     4177860  134.84   14.37  1.0000
   4   4   8 2933296   55037                                                     4275670  133.41  -15.15  1.0000
  -4  -4  -8 2879520   17147                                                     4210680  133.41   15.15  1.0000
   0  -8   6  690187    9156                                                     1679870  174.88  -11.32  1.0000
   0   6   8  705624    7962                                                     1703460  174.91   -1.00  1.0000
  -6   0  -8  677102    6515                                                     1656680  174.55   -4.46  1.0000
   8   0  -6  696787   10031                                                     1688710  174.74    7.00  1.0000
   8   6   0  683060    7928                                                     1649970  172.21    4.45  1.0000
  -6   8   0  680546    8532                                                     1659530  174.04   12.80  1.0000
   8   0   6  710193    9418                                                     1729250  177.55    6.26  1.0000
  -8   0  -6  677389    8607                                                     1677840  177.55   -6.26  1.0000
   6   0   8  695860    7568                                                     1685950  174.55    4.46  1.0000
   0  -6  -8  678814    7957                                                     1661660  174.91    1.00  1.0000
   8   0  -6  689222   10188                                                     1676920  174.74    7.00  1.0000
   0  -6   8  671928    7126                                                     1670810  177.20   25.55  1.0000
   8   0   6  690028   11559                                                     1697700  177.55    6.26  1.0000
  -8  -6   0  701815    8016                                                     1679050  172.21   -4.45  1.0000
   0   8  -6  691994   11473                                                     1682690  174.88   11.32  1.0000
   0   8   6  694419    9356                                                     1677230  173.56    8.56  1.0000
  -8   0   6  694168   11540                                                     1684630  174.74   -7.00  1.0000
   6   0   8  671449    7980                                                     1647830  174.55    4.46  1.0000
   8   2   6 1158059   11257                                                     1643250   68.53   86.00  1.0000
  -2  -8  -6 1099817   11553                                                     1616190   67.32   92.52  1.0000
   2   6   8 1132313    7191                                                     1619090   71.73   86.96  1.0000
  -8  -6  -2 1058855    6098                                                     1591300   66.12   96.37  1.0000
  -2   8   6 1123282   10060                                                     1616090   67.86   88.23  1.0000
  -2  -6   8 1071715    8213                                                     1598520   78.61   94.70  1.0000
  -8  -2   6 1061448   11293                                                     1638600   66.43  102.86  1.0000
  -6  -2  -8 1100155   10071                                                     1621250   65.13   93.23  1.0000
  -8   2   6 1047413   11412                                                     1564510   77.44  -94.20  1.0000
  -8   6   2 1133018   10340                                                     1641640   74.98   90.03  1.0000
  -2  -8  -6 1100053    8555                                                     1616480   67.32   92.52  1.0000
   6   8   2 1152515    9738                                                     1629570   72.01   84.88  1.0000
   2   8   6 1070500    8412                                                     1580020   67.32  -92.52  1.0000
   2   6   8 1111158    6099                                                     1593330   71.73   86.96  1.0000
  -2   8  -6 1060416   11118                                                     1605350   71.49  -98.06  1.0000
  -6  -8   2 1059716   11426                                                     1627900   73.08  101.48  1.0000
  -8  -6   2 1142979    9245                                                     1608960   69.15  -83.64  1.0000
  -8   6  -2 1109381   11468                                                     1583320   72.95  -85.75  1.0000
   2   6  -8 1052548    8021                                                     1574590   78.61  -94.70  1.0000
  -6   8  -2 1094442    9559                                                     1589940   75.28   89.39  1.0000
  -2   8  -6 1051508   11240                                                     1594180   71.49  -98.06  1.0000
   8  -6  -2 1102403   10323                                                     1604050   74.98  -90.03  1.0000
   8  -2   6 1081520    8753                                                     1599060   71.63  -93.24  1.0000
   6   2   8 1064306    7008                                                     1576980   65.13  -93.23  1.0000
   6   2   8 1076002    8483                                                     1591440   65.13  -93.23  1.0000
  -6   2  -8 1102285    8127                                                     1588120   70.57  -87.82  1.0000
  -8   6  -2 1160239    9945                                                     1645060   72.95  -85.75  1.0000
   8  -2  -6 1069894   10239                                                     1592540   77.44   94.20  1.0000
  -6  -2  -8 1107976    8538                                                     1630890   65.13   93.23  1.0000
  -2  -6  -8 1100324    8810                                                     1580120   71.73  -86.96  1.0000
  -2  -6  -8 1101751   11539                                                     1581860   71.73  -86.96  1.0000
   6   2   8 1085759   10040                                                     1603490   65.13  -93.23  1.0000
   2  -6   8 1058625    6193                                                     1575580   59.79  -94.06  1.0000
   6  -2  -8 1145242   11367                                                     1637050   72.48  -87.26  1.0000
   8  -2  -6 1084846    9589                                                     1611150   77.44   94.20  1.0000
  -6   2   8 1146475    9894                                                     1638550   72.48   87.26  1.0000
  -2  -8   6 1168226    9565                                                     1621210   70.86  -80.92  1.0000
  -8   2  -6 1068985    9263                                                     1583530   71.63   93.24  1.0000
   6  -2   8 1109541    6572                                                     1596980   70.57   87.82  1.0000
   2  -6  -8 1064599    7236                                                     1598720   65.33   96.42  1.0000
  -4   8   6 1374723    7791                                                     1540830  -51.03   48.90  1.0000
  -8  -6   4 1322499   11333                                                     1515030  -52.87  -54.44  1.0000
  -4   6  -8 1320334   10285                                                     1508600  -52.21   53.61  1.0000
   8  -4  -6 1289591   10654                                                     1491250  -61.38   58.53  1.0000
  -6   8   4 1283195   11376                                                     1486090  -52.36  -56.49  1.0000
   8   6   4 1342531    7939                                                     1526650  -63.65  -55.59  1.0000
  -8  -4  -6 1362149   10208                                                     1503440  -54.18  -45.99  1.0000
  -4   6   8 1319726    7031                                                     1477330  -63.58  -51.68  1.0000
   8  -4  -6 1311017    9299                                                     1514650  -61.38   58.53  1.0000
  -8   4  -6 1314932    9997                                                     1492200  -67.35   55.71  1.0000
  -6  -8  -4 1394282   10037                                                     1549830  -58.12  -48.94  1.0000
  -6  -4   8 1301304   11261                                                     1445350  -54.74  -47.45  1.0000
  -6   4  -8 1325039    9339                                                     1504710  -61.20  -54.29  1.0000
  -8   6  -4 1322066   11031                                                     1489890  -51.72  -49.97  1.0000
  -4   8  -6 1352832   11084                                                     1480540  -48.99  -42.43  1.0000
   8  -6  -4 1359523   10646                                                     1495120  -47.61  -43.22  1.0000
  -6   4   8 1366863    8827                                                     1521920  -55.54   48.48  1.0000
  -6   8  -4 1266195   10348                                                     1482780  -60.57   61.06  1.0000
  -8  -6   4 1319056   10189                                                     1511300  -52.87  -54.44  1.0000
   6   4   8 1318465    9676                                                     1495740  -66.12  -55.39  1.0000
  -6  -8   4 1393065   11031                                                     1517650  -50.92   42.14  1.0000
  -6  -8  -4 1343490   11122                                                     1495570  -58.12  -48.94  1.0000
  -4  -8  -6 1302791    8020                                                     1475640  -70.63   55.89  1.0000
   4   6   8 1370699    8652                                                     1522020  -62.27   49.56  1.0000
  -4   8   6 1332808   10585                                                     1495960  -51.03   48.90  1.0000
  -4  -8  -6 1299675   10782                                                     1472260  -70.63   55.89  1.0000
  -6  -4  -8 1358674    9424                                                     1539270  -66.12   55.39  1.0000
  -4  -8   6 1286698   10048                                                     1497240  -59.36  -59.49  1.0000
  -4  -8  -6 1321402   10866                                                     1495820  -70.63   55.89  1.0000
  -4   6  -8 1319576   11721                                                     1507780  -52.21   53.61  1.0000
  -4  -6  -8 1354545    9912                                                     1504750  -62.27  -49.56  1.0000
  -6   8  -4 1276136   11329                                                     1493710  -60.57   61.06  1.0000
  -6  -8  -4 1351967    8969                                                     1504630  -58.12  -48.94  1.0000
   6  -4   8 1354740    9387                                                     1536820  -61.20   54.29  1.0000
  -8  -6  -4 1317735   10927                                                     1499780  -63.65   55.59  1.0000
   8   6   4 1305948   11158                                                     1487000  -63.65  -55.59  1.0000
  -4  -6  -8 1337808   10906                                                     1486850  -62.27  -49.56  1.0000
   8   4   6 1374978   10940                                                     1517070  -54.18   45.99  1.0000
  -4   8  -6 1379019   11062                                                     1508190  -48.99  -42.43  1.0000
   6  -8  -4 1272681   11359                                                     1474630  -52.36   56.49  1.0000
   6  -4  -8 1330283   11362                                                     1482840  -55.54  -48.48  1.0000
  -8  -4   6 1351230   10967                                                     1501550  -39.33   43.06  1.0000
  -6  -4  -8 1282758    9850                                                     1457040  -66.12   55.39  1.0000
  -6   6  -8  266983    6171                                                      367498   31.53   26.27  1.0000
   6  -8  -6  259742    6249                                                      367153   33.47   29.99  1.0000
  -6   8  -6  256533    5796                                                      367312   32.37   40.71  1.0000
  -6  -8  -6  280000    4177                                                      366425   26.99   22.74  1.0000
  -6   8   6  263605    4361                                                      371781   33.47  -29.99  1.0000
  -6  -8  -6  276872    5342                                                      362829   26.99   22.74  1.0000
  -8   6  -6  285718    6002                                                      367938   24.55   27.79  1.0000
  -6  -6   8  272955    6037                                                      360784   27.16  -26.52  1.0000
   8   6   6  260780    5661                                                      358672   31.21  -25.30  1.0000
  -6   6   8  285681    3982                                                      373469   26.81  -24.92  1.0000
  -6  -6  -8  275813    5225                                                      365603   28.59   20.33  1.0000
  -8  -6  -6  253824    4505                                                      350457   31.21   25.30  1.0000
  -6  -6  -8  278303    3319                                                      368480   28.59   20.33  1.0000
  -6   8   6  252954    5867                                                      359007   33.47  -29.99  1.0000
  -6   8  -6  257838    5921                                                      368897   32.37   40.71  1.0000
   8  -6  -6  257900    5818                                                      364867   31.14   40.36  1.0000
  -6   6  -8  259042    5314                                                      358113   31.53   26.27  1.0000
  -6  -8  -6  277328    5673                                                      363353   26.99   22.74  1.0000
  -6  -6  -8  262536    5293                                                      350233   28.59   20.33  1.0000
   6   6   8  278970    5075                                                      369250   28.59  -20.33  1.0000
  -6   8   6  248792    2713                                                      354004   33.47  -29.99  1.0000
  -8   6  -6  291923    5726                                                      375025   24.55   27.79  1.0000
  -6  -8   6  266228    5644                                                      368993   27.48  -46.59  1.0000
  -8  -6   6  259290    5798                                                      379064   35.50  -38.82  1.0000
  -6  -8  -6  294383    3895                                                      382929   26.99   22.74  1.0000
   6  -6  -8  280568    6156                                                      367587   26.81   24.92  1.0000
  -8  -6  -6  274861    5733                                                      375250   31.21   25.30  1.0000
   8   8   0   51753    2418                                                       80602   20.51  -18.54  1.0000
   8   0  -8   47322    2497                                                       79125   23.86    7.94  1.0000
   0  -8  -8   49184    1705                                                       81519   23.18   20.18  1.0000
   8   0   8   53390    3134                                                       86853   23.52  -14.16  1.0000
   0  -8  -8   53412    3288                                                       87049   23.18   20.18  1.0000
   8   0   8   50295    1868                                                       82855   23.52  -14.16  1.0000
  -8   0  -8   49222    1963                                                       81462   23.52   14.16  1.0000
   0   8  -8   45995    3211                                                       78677   24.82   -2.26  1.0000
   8   0  -8   48186    2959                                                       80245   23.86    7.94  1.0000
  -8   0   8   48978    3370                                                       81269   23.86   -7.94  1.0000
   0   8   8   52692    2339                                                       86111   23.18  -20.18  1.0000
   8   0   8   48115    2226                                                       80021   23.52  -14.16  1.0000
   0  -8   8   49711    2174                                                       83517   24.82    2.26  1.0000
   2  -8   8 1690114    9239                                                     2076060  -52.94    6.17  1.0000
   8  -2   8 1685297    9389                                                     2073100  -52.99   20.24  1.0000
  -8  -8  -2 1728193   13933                                                     2106270  -51.40    0.90  1.0000
  -8   8  -2 1687446   14100                                                     2063800  -51.67    6.96  1.0000
  -8  -2  -8 1685554   10954                                                     2062120  -51.79   -0.62  1.0000
   8  -2  -8 1661381   10484                                                     2033750  -51.57    0.05  1.0000
  -2  -8  -8 1658937    9582                                                     2041660  -52.97   -2.04  1.0000
  -2  -8   8 1707715   10695                                                     2104830  -53.99   15.96  1.0000
  -8   8   2 1692952   14240                                                     2071640  -51.96    0.62  1.0000
  -8  -2   8 1655228   13921                                                     2043800  -53.62   16.62  1.0000
   8   2   8 1699227   12921                                                     2077240  -51.79    0.62  1.0000
  -8   2   8 1657296   14036                                                     2029230  -51.57   -0.05  1.0000
  -8  -8   2 1738636   13979                                                     2123240  -52.04   -7.00  1.0000
  -8   2  -8 1699328   10398                                                     2088670  -52.99  -20.24  1.0000
  -8  -2  -8 1688701    7593                                                     2065600  -51.79   -0.62  1.0000
   8  -2  -8 1690387   13024                                                     2065830  -51.57    0.05  1.0000
  -2   8  -8 1651764   13903                                                     2033530  -52.94   -6.17  1.0000
  -2  -8  -8 1695356   14094                                                     2082040  -52.97   -2.04  1.0000
   2   8  -8 1628399   14008                                                     2016630  -53.99  -15.96  1.0000
  -8   8  -2 1702159   11999                                                     2080070  -51.67    6.96  1.0000
  -2   8   8 1706200   11481                                                     2086060  -51.81   14.10  1.0000
   2   8   8 1706104    9058                                                     2093950  -52.97    2.04  1.0000
  -8   4  -8  238249    3649                                                      113670  -56.94    9.01  1.0000
  -8  -4  -8  237668    2897                                                      113138  -57.36   14.85  1.0000
   8   4   8  251517    3404                                                      122812  -57.36  -14.85  1.0000
  -8   8   4  225001    3900                                                      116646  -51.07  -22.43  1.0000
   8   8   4  247631    2870                                                      120620  -56.99  -13.86  1.0000
  -4  -8  -8  262704    2913                                                      125560  -59.68    8.79  1.0000
  -4  -8  -8  253774    3469                                                      119398  -59.68    8.79  1.0000
   8  -4  -8  241309    3613                                                      115860  -57.44   17.16  1.0000
  -8  -8  -4  249076    3849                                                      121634  -56.99   13.86  1.0000
   8  -8  -4  228819    3622                                                      119437  -51.07   22.43  1.0000
  -4   8   8  233428    3271                                                      111019  -56.74  -12.62  1.0000
  -8  -4  -8  242997    3177                                                      116846  -57.36   14.85  1.0000
  -8  -4   8  236666    3760                                                      119176  -53.40  -11.28  1.0000
  -4   8  -8  219139    3747                                                      113396  -50.40   21.39  1.0000
  -4  -8   8  259001    3203                                                      123941  -59.74  -16.85  1.0000
  -8   8  -4  247457    3494                                                      122989  -56.34   21.38  1.0000
  -8  -8   4  233485    3849                                                      123792  -50.89  -25.16  1.0000
  -8   8  -4  248664    3861                                                      123851  -56.34   21.38  1.0000
  -8   4   8  243599    2966                                                      117461  -57.44  -17.16  1.0000
  -4  -8  -8  249476    2163                                                      116450  -59.68    8.79  1.0000
  -8   4  -8  240576    3042                                                      115283  -56.94    9.01  1.0000
  -4   8  -8  233626    3605                                                      124014  -50.40   21.39  1.0000
   8  -4  -8  244463    2661                                                      118066  -57.44   17.16  1.0000
  -8  -8   4  228930    3390                                                      120427  -50.89  -25.16  1.0000
   4   8   8  252255    2825                                                      118355  -59.68   -8.79  1.0000
   4  -8  -8  248838    3955                                                      121770  -56.74   12.62  1.0000
  -4   8   8  248793    1929                                                      121738  -56.74  -12.62  1.0000
  -4  -8  -8  256015    3642                                                      120940  -59.68    8.79  1.0000
   8  -4   8  239789    2461                                                      114737  -56.94   -9.01  1.0000
  -6   8   8  123633    1469                                                       36397   62.93  -13.87  1.0000
  -8  -8  -6  120554    1918                                                       35826   64.36   20.09  1.0000
  -6  -8  -8  119953    2401                                                       37469   61.91   19.53  1.0000
  -8  -8  -6  122995    2408                                                       37239   64.36   20.09  1.0000
  -8   8   6  132170    1898                                                       35622   67.87  -11.80  1.0000
  -8  -6   8  142046    2574                                                       36938   69.47   -0.44  1.0000
  -8  -8   6  129422    2407                                                       35760   65.14    9.25  1.0000
   8   6   8  123665    2242                                                       37726   65.65  -22.52  1.0000
   8  -6  -8  120471    2467                                                       36108   60.39   10.42  1.0000
   8   8   6  116006    2351                                                       33223   64.36  -20.09  1.0000
  -8   8  -6  125456    2443                                                       36543   61.81    5.95  1.0000
  -8  -8   6  134604    2327                                                       38539   65.14    9.25  1.0000
   6   8   8  119926    2121                                                       37453   61.91  -19.53  1.0000
  -6   8  -8  132259    2203                                                       33211   70.24   11.05  1.0000
  -8   8  -6  129549    2518                                                       38778   61.81    5.95  1.0000
  -8  -8  -6  119996    1687                                                       35504   64.36   20.09  1.0000
  -8  -8  -6  122948     955                                                       37212   64.36   20.09  1.0000
   8  -8  -6  131621    2308                                                       35331   67.87   11.80  1.0000
  -6  -8  -8  116291    1380                                                       35332   61.91   19.53  1.0000
  -8  -6  -8  119178    1197                                                       35087   65.65   22.52  1.0000
  -6   8   8  123126    1156                                                       36115   62.93  -13.87  1.0000
  -6  -8   8  123627    2302                                                       39253   57.72   -0.31  1.0000
  -8   8   6  131354    2642                                                       35189   67.87  -11.80  1.0000
  -8  -6  -8  116252    1886                                                       33387   65.65   22.52  1.0000
  -8   6  -8  118994    2289                                                       37391   58.74   12.31  1.0000
  -6   8   8  125685    2446                                                       37544   62.93  -13.87  1.0000
  -6   8  -8  133152    2563                                                       33669   70.24   11.05  1.0000
  -6  -8   8  122379    2575                                                       38551   57.72   -0.31  1.0000
  -6  -8  -8  117644    2248                                                       36118   61.91   19.53  1.0000
  -6  -8  -8  120689    1523                                                       37902   61.91   19.53  1.0000
  -8   6  -8  116775    2456                                                       36128   58.74   12.31  1.0000
  -8   6   8  123114    1779                                                       37583   60.39  -10.42  1.0000
   6  -8  -8  124123    2737                                                       36671   62.93   13.87  1.0000
  -8  -6  -8  123803    2264                                                       37808   65.65   22.52  1.0000
  -8  -8  -8 3499346   12455                                                     3971830  -45.93  -10.16  1.0000
  -8  -8  -8 3487934   33677                                                     3959670  -45.93  -10.16  1.0000
  -8  -8  -8 3569111   19523                                                     4046140  -45.93  -10.16  1.0000
  -8  -8  -8 3543410   18148                                                     4018770  -45.93  -10.16  1.0000
  -8   8  -8 3571259   20039                                                     4087710  -49.64   -5.60  1.0000
  -8   8  -8 3536907   21276                                                     4050950  -49.64   -5.60  1.0000
  -8  -8   8 3453086   20606                                                     3975880  -51.03    4.51  1.0000
   8   8   8 3487155   18819                                                     3958840  -45.93   10.16  1.0000
   8  -8  -8 3452767   21354                                                     3965130  -50.05   -4.35  1.0000
  -8   8   8 3484844   20728                                                     3999500  -50.05    4.35  1.0000
   1   1  -9   12237    1316                                                        2596   58.73   15.08  1.0000
   1  -1   9    6629     869                                                        3443   50.85  -13.01  1.0000
   1  -1   9    7810    1439                                                        2665   50.85  -13.01  1.0000
   1  -9   1    9549     949                                                        3182   57.03   10.05  1.0000
   9   1  -1    7083    1125                                                        3318   53.15   -4.06  1.0000
  -1  -1   9   12368    1601                                                        2535   58.73  -15.08  1.0000
  -1   1   9    8911    1516                                                        3163   55.46  -11.05  1.0000
  -1   1  -9    7361    1240                                                        2941   50.85   13.01  1.0000
   9  -1  -1   12210     651                                                        2563   60.09   -7.67  1.0000
  -1  -9   1    6664    1583                                                        5476   57.97    7.74  1.0000
   9   1  -1    8401     368                                                        2510   53.15   -4.06  1.0000
  -1  -9  -1    8627     856                                                        2952   54.28   10.37  1.0000
  -1  -9   1    8379    1108                                                        4105   57.97    7.74  1.0000
   9  -1  -1    9364    1496                                                        4145   60.09   -7.67  1.0000
   1  -9  -1    7218     740                                                        4082   54.50   12.06  1.0000
   9  -1  -1   11868    1248                                                        2724   60.09   -7.67  1.0000
   1   1   9    6657    1415                                                        3983   53.28  -10.39  1.0000
   1   1   9    7382    1243                                                        3451   53.28  -10.39  1.0000
  -1   1   9   11971    1280                                                        1691   55.46  -11.05  1.0000
   9  -1   1    6180    1111                                                        5238   55.98   -8.82  1.0000
   1   9   1    6597    1325                                                        4368   54.28  -10.37  1.0000
  -1  -1  -9    7319    1455                                                        3495   53.28   10.39  1.0000
   1  -1  -9    8656    1274                                                        3319   55.46   11.05  1.0000
  -1  -1  -9    9335     766                                                        2301   53.28   10.39  1.0000
  -1   9   1    6048    1443                                                        5065   54.50  -12.06  1.0000
   9   1   1    8042     898                                                        2563   52.18   -7.44  1.0000
  -9   1  -1    9515     417                                                        2844   55.98    8.82  1.0000
  -9  -1   3 1996456   11441                                                     2200550    3.97  -27.00  1.0000
  -3   1  -9 1954813   10642                                                     2187630   -0.07   30.57  1.0000
   9   1  -3 1958634    8418                                                     2160830    3.97   27.00  1.0000
  -9  -3   1 1841203    9516                                                     2130380   -1.63   38.64  1.0000
  -1   9   3 1929456   12133                                                     2183790   -4.12  -33.11  1.0000
  -3   9  -1 1889635    9457                                                     2172090    1.23  -37.59  1.0000
   3   1   9 2004676   10647                                                     2139930    2.78   18.02  1.0000
  -1   3   9 1971719   12289                                                     2111780    8.68   19.31  1.0000
   1  -3  -9 2007092   10844                                                     2148390    8.68  -19.31  1.0000
  -1  -3  -9 1875319   11197                                                     2131430    3.81   34.55  1.0000
   1  -3   9 1968724   12145                                                     2115040    5.42   19.86  1.0000
  -1  -9   3 1956083   11853                                                     2170880   15.49   29.53  1.0000
   1   9   3 2073191   11617                                                     2177520   15.21   14.81  1.0000
   1   3   9 1854989   23706                                                     2109750    3.81  -34.55  1.0000
   3  -1   9 1931657    7817                                                     2163130   -0.07  -30.57  1.0000
   1  -3   9 2046043   10111                                                     2195160    5.42   19.86  1.0000
  -3  -1  -9 2034664   12506                                                     2170910    2.78  -18.02  1.0000
  -3  -1  -9 2020705    9767                                                     2156490    2.78  -18.02  1.0000
   9   1  -3 1960367   12673                                                     2162650    3.97   27.00  1.0000
   9  -3  -1 2074133   12844                                                     2196870   11.37   16.86  1.0000
   9   1   3 1911385    6636                                                     2159450    0.71  -32.93  1.0000
   3   1  -9 2017872   12578                                                     2145350    7.54  -17.39  1.0000
  -9   3   1 2030514    9073                                                     2151960   11.37  -16.86  1.0000
  -9   3  -1 1980147    8546                                                     2123870   15.18   20.22  1.0000
   9  -1  -3 1953388    9137                                                     2150800    9.08  -26.85  1.0000
   9  -1  -3 1964222   12287                                                     2162170    9.08  -26.85  1.0000
  -1   9  -3 1975550   10981                                                     2128530    0.65   20.25  1.0000
   3  -1   9 1888835   11055                                                     2117800   -0.07  -30.57  1.0000
   3  -1  -9 1890069   11697                                                     2121940   10.95   31.88  1.0000
   1  -9   3 2038014   10844                                                     2193350    0.65  -20.25  1.0000
   1   3   9 1871193   11473                                                     2127030    3.81  -34.55  1.0000
  -3  -9   1 2114188   11153                                                     2216270   10.38  -14.03  1.0000
  -3  -1  -9 1999401    7076                                                     2134480    2.78  -18.02  1.0000
  -3   3   9  219137    5114                                                      290793  -25.23  -19.12  1.0000
   3  -9   3  229411    4179                                                      297134  -21.94   26.63  1.0000
  -3   3   9  234658    4169                                                      308702  -25.23  -19.12  1.0000
   3   3   9  222338    4009                                                      284517  -20.26  -26.49  1.0000
  -9   3  -3  226181    3377                                                      293806  -24.36   12.11  1.0000
  -3  -3  -9  239310    5072                                                      303826  -20.26   26.49  1.0000
   9  -3  -3  237052    4790                                                      304911  -22.61  -21.66  1.0000
  -9   3   3  236364    3940                                                      304127  -22.61   21.66  1.0000
  -3   9   3  251425    5020                                                      303814  -15.84  -25.04  1.0000
  -3  -9   3  220349    4752                                                      296707  -24.14   32.24  1.0000
  -3  -9  -3  228289    4415                                                      301656  -23.63   27.78  1.0000
   3   3  -9  231581    3473                                                      301904  -24.72   14.81  1.0000
   3  -3  -9  218604    4151                                                      290176  -25.23   19.12  1.0000
  -3  -3  -9  229522    3539                                                      292701  -20.26   26.49  1.0000
  -9  -3   3  247995    4280                                                      292778  -13.61   24.01  1.0000
  -3  -3  -9  228020    4596                                                      290991  -20.26   26.49  1.0000
   9   3  -3  249303    5084                                                      294208  -13.61  -24.01  1.0000
   3  -3   9  249538    3733                                                      292735  -13.37  -21.84  1.0000
  -3   9  -3  225517    4236                                                      292665  -21.94  -26.63  1.0000
   9  -3  -3  218220    3866                                                      283391  -22.61  -21.66  1.0000
  -3  -3  -9  246664    3956                                                      312167  -20.26   26.49  1.0000
   1   5   9  699295    3106                                                      412458 -102.06 -176.03  1.0000
   9  -1  -5  702341    4827                                                      406476 -101.57 -169.43  1.0000
   9   1   5  722366    6114                                                      425892 -100.38 -171.27  1.0000
  -9  -1   5  748023    5761                                                      426949  -94.49 -156.62  1.0000
   9   5   1  728562    3111                                                      399116  -90.46  143.43  1.0000
  -1   9  -5  715840    5554                                                      398468  -96.28  159.01  1.0000
  -9   5  -1  699792    4828                                                      430088 -100.85  180.97  1.0000
  -1  -9   5  666741    5160                                                      410998 -102.50  184.65  1.0000
   1  -9  -5  723929    5376                                                      431814 -100.65  173.04  1.0000
  -1  -5  -9  687516    6123                                                      400593 -102.06  176.03  1.0000
  -5   9   1  723763    3618                                                      405985  -88.60  146.32  1.0000
  -1   9   5  710570    5331                                                      418589 -100.65 -173.04  1.0000
  -5  -1  -9  741616    3740                                                      424455  -90.35 -149.95  1.0000
  -1  -5  -9  694804    4743                                                      407935 -102.06  176.03  1.0000
  -1  -9  -5  739024    6173                                                      415843  -92.78 -150.21  1.0000
   9   1  -5  740839    4699                                                      420414  -94.49  156.62  1.0000
   9  -1  -5  708874    5415                                                      412854 -101.57 -169.43  1.0000
  -5  -1  -9  731693    6027                                                      415586  -90.35 -149.95  1.0000
   1   5   9  698707    2612                                                      411866 -102.06 -176.03  1.0000
   5   1   9  720792    4383                                                      405855  -90.35  149.95  1.0000
   1  -5  -9  706123    4426                                                      407593  -94.18 -161.26  1.0000
  -9   5   1  716768    4929                                                      421287 -104.78 -175.16  1.0000
  -5   9  -1  713171    4481                                                      410367  -97.68 -163.33  1.0000
  -5   1  -9  722901    5336                                                      414973 -103.48  169.83  1.0000
   1  -5   9  734513    5250                                                      436919  -88.41  155.86  1.0000
  -9  -5  -1  737539    3441                                                      406873  -90.46 -143.43  1.0000
   5  -1  -9  684651    3750                                                      399756 -104.84  178.96  1.0000
   9  -1   5  725946    5129                                                      433132  -94.43  164.21  1.0000
   5  -1   9  716547    4731                                                      408829 -103.48 -169.83  1.0000
  -5  -1  -9  754547    5223                                                      436026  -90.35 -149.95  1.0000
   1   9   5  743873    5027                                                      420160  -92.78  150.21  1.0000
   9   1  -5  729471    5630                                                      410083  -94.49  156.62  1.0000
   1  -9   5  748379    5122                                                      428322  -96.28 -159.01  1.0000
  -1   5   9  710622    4150                                                      411823  -94.18  161.26  1.0000
  -9  -1  -5  697724    3305                                                      401761 -100.38  171.27  1.0000
  -9   5  -1  672431    6018                                                      401587 -100.85  180.97  1.0000
  -9   1   5  720809    5911                                                      424508 -101.57  169.43  1.0000
  -9  -5   1  709310    4444                                                      417599  -98.20  168.01  1.0000
   9   5   3  398275    2273                                                      184550  -76.83   -0.26  1.0000
   9   5   3  388379    4260                                                      177819  -76.83   -0.26  1.0000
   5  -3  -9  407418    2005                                                      177542  -80.22   15.06  1.0000
  -5   3  -9  395228    3056                                                      181004  -76.89    3.85  1.0000
  -5  -9   3  420332    4199                                                      190597  -80.59   -1.68  1.0000
  -9   3  -5  404011    3744                                                      183563  -79.33    1.91  1.0000
  -5  -3  -9  404184    3109                                                      189169  -76.74    1.12  1.0000
  -3  -9   5  405180    3742                                                      183543  -77.82    8.75  1.0000
   9  -3  -5  414329    3745                                                      186292  -80.85    0.07  1.0000
   5  -3  -9  422532    4371                                                      187567  -80.22   15.06  1.0000
   5   3   9  396425    3360                                                      183860  -76.74   -1.12  1.0000
   9  -3  -5  419482    3673                                                      189760  -80.85    0.07  1.0000
  -9  -3   5  393030    3970                                                      190171  -73.32    2.14  1.0000
   5  -3   9  406102    3115                                                      188395  -76.89   -3.85  1.0000
  -3   9   5  409920    3964                                                      183072  -80.10   -5.38  1.0000
   3   5  -9  407723    2927                                                      181763  -79.98    5.65  1.0000
  -5   9  -3  409142    3614                                                      185650  -79.05   -2.84  1.0000
   5   3  -9  392577    3401                                                      191427  -71.14   -5.10  1.0000
  -3  -9  -5  390814    3376                                                      183886  -75.06    1.36  1.0000
  -9   5  -3  413915    3288                                                      182058  -80.89   10.24  1.0000
   9  -5  -3  399878    3969                                                      186892  -74.78    8.82  1.0000
  -3   9  -5  390727    3895                                                      181728  -74.52    7.56  1.0000
  -5   3   9  428881    3509                                                      191805  -80.22  -15.06  1.0000
   5  -9  -3  367718    4289                                                      180022  -71.05    8.76  1.0000
  -5  -9  -3  419059    3556                                                      185089  -80.72   12.32  1.0000
  -9   5   3  410690    3647                                                      194308  -74.78   -8.82  1.0000
  -3  -5  -9  431089    3361                                                      196376  -79.95    8.45  1.0000
  -9  -3  -5  420813    3988                                                      184304  -81.59   12.23  1.0000
   3   5   9  408559    2694                                                      181264  -79.95   -8.45  1.0000
  -9  -5  -3  399350    4150                                                      185284  -76.83    0.26  1.0000
  -9  -3  -5  416024    2342                                                      181139  -81.59   12.23  1.0000
  -5  -3  -9  407775    3461                                                      191634  -76.74    1.12  1.0000
  -9   5  -3  417846    4201                                                      184668  -80.89   10.24  1.0000
  -5   9   3  379422    4373                                                      188288  -71.05   -8.76  1.0000
  -5  -3  -9  411062    4179                                                      193895  -76.74    1.12  1.0000
  -3   9  -5  395026    4213                                                      184664  -74.52    7.56  1.0000
   5   3   9  391047    2893                                                      180194  -76.74   -1.12  1.0000
  -3   5   9  409680    3023                                                      185720  -79.21    2.69  1.0000
   9  -5  -3  398095    3636                                                      185674  -74.78    8.82  1.0000
  -3  -5  -9  413445    3610                                                      184524  -79.95    8.45  1.0000
   3  -5   9  376676    3587                                                      186231  -70.73   -6.98  1.0000
  -3  -9  -5  401260    4154                                                      191091  -75.06    1.36  1.0000
  -3  -9  -5  397454    4177                                                      188461  -75.06    1.36  1.0000
  -9  -5   3  404167    3637                                                      190822  -75.39    2.25  1.0000
   9   3   5  420189    4211                                                      183891  -81.59  -12.23  1.0000
  -3  -5  -9  411981    3420                                                      183546  -79.95    8.45  1.0000
  -5  -3  -9  407940    4002                                                      191747  -76.74    1.12  1.0000
  -3  -5  -9  409658    4099                                                      181996  -79.95    8.45  1.0000
   5   5   9 2267881   10747                                                     2095520  -22.14   10.45  1.0000
  -5  -5   9 2204159   13994                                                     2066350  -17.76    3.33  1.0000
  -5  -9  -5 2257457   13557                                                     2105280  -19.75  -14.90  1.0000
  -9   5  -5 2202400   12933                                                     2078120  -16.87  -24.07  1.0000
  -5  -9   5 2315432   13105                                                     2151130  -24.25   48.47  1.0000
  -9  -5  -5 2285440   13071                                                     2104520  -23.51  -18.12  1.0000
  -5  -5  -9 2275786   11282                                                     2103120  -22.14  -10.45  1.0000
  -5  -5  -9 2231492   12940                                                     2060540  -22.14  -10.45  1.0000
  -5   9  -5 2209656   13845                                                     2073710  -21.43  -51.68  1.0000
  -5  -9  -5 2265572   10754                                                     2113120  -19.75  -14.90  1.0000
   9   5   5 2285263   13702                                                     2104350  -23.51   18.12  1.0000
  -5  -5  -9 2309322    9039                                                     2135370  -22.14  -10.45  1.0000
   5  -5  -9 2208975   14262                                                     2068390  -18.33  -12.05  1.0000
   9  -5  -5 2222547   12542                                                     2071270  -22.01  -41.53  1.0000
  -9  -5   5 2325935   12735                                                     2095210  -32.05   42.71  1.0000
  -5   5  -9 2277964   11644                                                     2099280  -22.81   -7.18  1.0000
  -5   9   5 2264038   13369                                                     2052100  -27.48   14.20  1.0000
  -5   5  -9 2262006   14281                                                     2083960  -22.81   -7.18  1.0000
  -5  -9  -5 2250625   12901                                                     2098680  -19.75  -14.90  1.0000
   5  -9  -5 2297914   14331                                                     2084370  -27.48  -14.20  1.0000
  -5   9  -5 2201005   12770                                                     2065290  -21.43  -51.68  1.0000
   9  -5  -5 2275765   12188                                                     2122810  -22.01  -41.53  1.0000
  -5   5   9 2259363   10042                                                     2117170  -18.33   12.05  1.0000
   7   9   1  182584    5760                                                      497444   77.74   70.22  1.0000
  -7   1  -9  189749    4292                                                      479544   74.31  -61.85  1.0000
   9   1   7  180036    2905                                                      468495   76.65   60.84  1.0000
  -7   1  -9  196584    7060                                                      490375   74.31  -61.85  1.0000
   9  -1   7  184144    5257                                                      488202   66.96  -77.69  1.0000
  -9  -7  -1  194249    4258                                                      481218   68.99   66.09  1.0000
  -1  -9  -7  181119    3778                                                      477005   64.90   77.38  1.0000
   9   1   7  199072    5599                                                      498912   76.65   60.84  1.0000
  -7  -9   1  172434    6878                                                      492518   70.47   83.10  1.0000
   1   7  -9  203764    6934                                                      470426   66.58  -58.02  1.0000
  -9  -7   1  182499    5059                                                      480611   78.45  -62.18  1.0000
  -7  -1  -9  170371    3093                                                      465399   66.71   77.89  1.0000
  -1  -7   9  211859    4495                                                      482689   66.58   58.02  1.0000
  -1   7   9  180353    4987                                                      479130   67.52  -75.97  1.0000
  -1  -7  -9  181144    4781                                                      471612   74.81  -63.78  1.0000
   1   9   7  191428    5258                                                      493698   64.90  -77.38  1.0000
   1   9  -7  187725    6780                                                      476921   68.60   69.06  1.0000
   1  -9   7  168725    5209                                                      488785   82.36   70.74  1.0000
   7  -1   9  181260    4107                                                      465988   74.31   61.85  1.0000
   9  -1  -7  196781    6006                                                      483007   66.09   68.52  1.0000
   7  -1  -9  187316    6559                                                      477343   71.06  -66.55  1.0000
  -7   9   1  174902    4649                                                      472402   72.35  -71.51  1.0000
  -1  -7  -9  179746    6944                                                      469354   74.81  -63.78  1.0000
  -1   9  -7  155940    6583                                                      466840   82.36  -70.74  1.0000
  -1   9   7  182895    5621                                                      473368   77.65   59.65  1.0000
   9   7   1  186498    4511                                                      468961   68.99  -66.09  1.0000
   7   1   9  182165    6196                                                      484823   66.71  -77.89  1.0000
  -7  -1   9  145227    6917                                                      463673   82.84  -77.05  1.0000
  -7   9  -1  201045    5307                                                      471862   70.50   55.54  1.0000
   9  -1   7  182828    6838                                                      486052   66.96  -77.69  1.0000
  -9   1  -7  174653    5126                                                      472623   66.96   77.69  1.0000
   9   1  -7  161249    5998                                                      466592   77.65  -72.40  1.0000
   9   7  -1  179742    4800                                                      476131   78.45   62.18  1.0000
  -1   7  -9  153295    6954                                                      471520   75.23   82.98  1.0000
   1   7   9  181065    4149                                                      471484   74.81   63.78  1.0000
  -9  -1  -7  186176    4679                                                      478370   76.65  -60.84  1.0000
  -1  -9   7  191763    5410                                                      483353   68.60  -69.06  1.0000
  -1  -9  -7  190536    5225                                                      492260   64.90   77.38  1.0000
   9  -1  -7  185837    5653                                                      465746   66.09   68.52  1.0000
   7   1   9  180621    4710                                                      482294   66.71  -77.89  1.0000
   7  -1  -9  175004    4819                                                      457550   71.06  -66.55  1.0000
   1  -7   9  165078    3968                                                      492081   75.23  -82.98  1.0000
   1  -7  -9  179214    7127                                                      477268   67.52   75.97  1.0000
  -9   7  -1  168093    6895                                                      464398   68.79  -76.67  1.0000
   1   7   9  183294    3438                                                      475078   74.81   63.78  1.0000
  -9  -7  -1  186836    6666                                                      469498   68.99   66.09  1.0000
  -9   1   7  187830    6730                                                      468903   66.09  -68.52  1.0000
   7   1   9  176198    4309                                                      475027   66.71  -77.89  1.0000
   1  -7  -9  176273    4257                                                      472448   67.52   75.97  1.0000
  -9  -1   7  162683    6696                                                      469031   77.65   72.40  1.0000
  -1  -9  -7  170488    6863                                                      459595   64.90   77.38  1.0000
   1  -9  -7  187168    7082                                                      480227   77.65  -59.65  1.0000
   9   1   7  187579    6675                                                      480617   76.65   60.84  1.0000
  -9  -7   3  346597    8308                                                     1017360 -131.27   89.33  1.0000
  -7  -3  -9  365237    8536                                                     1015480 -113.30 -100.88  1.0000
   3   7  -9  445890    7421                                                     1044160 -121.57   60.52  1.0000
  -3   9  -7  434508    9744                                                     1013770 -130.50   41.72  1.0000
  -9   3  -7  393401    8263                                                     1027360 -108.92  -96.20  1.0000
  -3  -7   9  441441    7528                                                     1037320 -121.57  -60.52  1.0000
   9  -3   7  409963    7537                                                     1054020 -108.92   96.20  1.0000
   7   3   9  374333    8717                                                     1030610 -113.30  100.88  1.0000
  -9   7  -3  433626    9993                                                     1026060 -122.81   58.95  1.0000
   3  -7   9  360980    5342                                                     1017930 -120.45   95.48  1.0000
  -3  -9  -7  376082    7113                                                     1031020 -110.67 -103.05  1.0000
   7  -3   9  434612    5647                                                     1034880 -127.38  -54.42  1.0000
  -3  -9  -7  380018    9612                                                     1037530 -110.67 -103.05  1.0000
  -7  -3   9  376383   10066                                                     1001990 -118.48   85.77  1.0000
  -7   9  -3  352097    8521                                                      995255 -115.48  -98.96  1.0000
  -9   7   3  434687   10310                                                     1041670 -132.09  -49.13  1.0000
   3  -7  -9  367079   10436                                                     1006660 -112.59  -98.35  1.0000
   7  -3  -9  437783    6537                                                     1035520 -127.99   51.98  1.0000
   7   9   3  466406    8389                                                     1059520 -126.61  -47.24  1.0000
  -7  -3  -9  379988    7701                                                     1039980 -113.30 -100.88  1.0000
   9   3   7  448144    9528                                                     1019960 -129.13  -38.56  1.0000
  -9  -7  -3  376343    9849                                                     1025250 -116.48  -94.88  1.0000
  -3   7  -9  363935   10109                                                     1022890 -120.45  -95.48  1.0000
  -3  -7  -9  447946    7866                                                     1019440 -126.74   42.67  1.0000
  -9  -3   7  422188    9758                                                     1037880 -135.88  -48.48  1.0000
  -7  -9   3  428743    9851                                                     1035920 -130.25  -53.40  1.0000
  -3   9   7  414262    8795                                                     1010200 -135.60  -43.32  1.0000
   7   3   9  365447    5512                                                     1015830 -113.30  100.88  1.0000
   9   7   3  377161    9996                                                     1026600 -116.48   94.88  1.0000
  -7  -9  -3  457515    9920                                                     1046010 -126.61   47.24  1.0000
  -9  -7   3  347542   10012                                                     1018980 -131.27   89.33  1.0000
  -7   3  -9  414463    7380                                                     1003480 -127.38   54.42  1.0000
  -7   9  -3  365245   10092                                                     1017280 -115.48  -98.96  1.0000
  -3  -7  -9  455778    8780                                                     1031330 -126.74   42.67  1.0000
   7  -9  -3  366853    9865                                                     1030040 -121.11  -95.35  1.0000
   3   7   9  467824    6687                                                     1049550 -126.74  -42.67  1.0000
   9  -3  -7  356390    9049                                                     1008250 -114.67 -101.48  1.0000
  -3  -7  -9  438808    9821                                                     1005520 -126.74   42.67  1.0000
   9   7   3  370791    6652                                                     1016070 -116.48   94.88  1.0000
   7  -3  -9  421694    9747                                                     1010540 -127.99   51.98  1.0000
  -7   9   3  348881   10029                                                      999758 -121.11   95.35  1.0000
   3  -9  -7  419398   10455                                                     1018290 -135.60   43.32  1.0000
   9  -7  -3  428124    9137                                                     1031420 -132.09   49.13  1.0000
  -3  -9  -7  362123    9806                                                     1007820 -110.67 -103.05  1.0000
  -3  -9   7  383022    8547                                                     1055860 -115.20  101.75  1.0000
  -9  -3  -7  463015    8689                                                     1042540 -129.13   38.56  1.0000
  -3   9  -7  440660    9692                                                     1023240 -130.50   41.72  1.0000
   9  -3  -7  357989    8049                                                     1010940 -114.67 -101.48  1.0000
  -3   7   9  375952    8189                                                     1021320 -112.59   98.35  1.0000
   5   7   9 1266529    9563                                                     1519740   23.19   33.66  1.0000
  -5   7   9 1227450   10943                                                     1477730   27.90  -31.39  1.0000
  -9  -7   5 1186782   11156                                                     1495900   29.66  -41.45  1.0000
  -5  -9  -7 1256558   11678                                                     1501270   26.04   30.89  1.0000
   9  -7  -5 1252276   11609                                                     1490300   26.70  -29.52  1.0000
  -7   9  -5 1220241   11449                                                     1501840   29.08   36.33  1.0000
  -5   7  -9 1215414   11191                                                     1520300   30.71   39.59  1.0000
  -5  -7  -9 1215713   11573                                                     1464020   23.19  -33.66  1.0000
  -5   9   7 1270141    8222                                                     1537990   25.02   35.17  1.0000
  -7   5  -9 1274903   10347                                                     1516510   26.88  -29.70  1.0000
   9   5   7 1275367   11768                                                     1524740   20.55   34.15  1.0000
  -9  -7  -5 1251825   11844                                                     1509460   22.94   34.75  1.0000
  -7  -5   9 1180441   12357                                                     1484330   33.80  -38.55  1.0000
  -5   7  -9 1177812   12475                                                     1478200   30.71   39.59  1.0000
  -9  -5  -7 1267841   11119                                                     1516510   20.55  -34.15  1.0000
  -7  -9  -5 1259284   10657                                                     1501190   23.05  -31.91  1.0000
  -5   9  -7 1257921   12030                                                     1507700   23.66  -32.98  1.0000
   9  -5  -7 1206417   11620                                                     1483050   30.93   34.78  1.0000
  -5   9  -7 1250296   12011                                                     1499350   23.66  -32.98  1.0000
  -7  -9   5 1294102   11817                                                     1517060   25.39   26.97  1.0000
  -5  -7  -9 1259620   10797                                                     1512170   23.19  -33.66  1.0000
  -5  -7   9 1256005   12379                                                     1486930   31.33   25.82  1.0000
  -9  -7   5 1179534   12202                                                     1487760   29.66  -41.45  1.0000
  -7   5  -9 1268772   12739                                                     1509820   26.88  -29.70  1.0000
   7  -9  -5 1187031   12386                                                     1490930   30.58   40.07  1.0000
  -9   5  -7 1224039   10913                                                     1497430   24.74   37.03  1.0000
  -7  -5  -9 1290038   10397                                                     1540990   27.00   30.94  1.0000
  -7   9   5 1184756   12286                                                     1488380   30.58  -40.07  1.0000
   7  -5  -9 1254270   12465                                                     1495040   27.71  -29.45  1.0000
   9   7   5 1251652   12065                                                     1509270   22.94  -34.75  1.0000
  -5  -9  -7 1235511    8322                                                     1478250   26.04   30.89  1.0000
  -5   7   9 1254367    7385                                                     1507260   27.90  -31.39  1.0000
  -9  -5   7 1258424   11942                                                     1511720   26.31   32.25  1.0000
  -9   7  -5 1276354   11885                                                     1504250   25.63  -27.95  1.0000
   5  -7  -9 1210017   12642                                                     1458590   27.90   31.39  1.0000
  -5  -9   7 1210887   10873                                                     1490660   31.58  -34.90  1.0000
  -5  -9  -7 1243628   11636                                                     1487130   26.04   30.89  1.0000
  -9   7  -5 1273997   11939                                                     1501690   25.63  -27.95  1.0000
  -7  -9  -5 1270385   12029                                                     1513310   23.05  -31.91  1.0000
  -7  -9  -5 1248360    9307                                                     1489260   23.05  -31.91  1.0000
   5  -9  -7 1223885   12872                                                     1487040   25.02  -35.17  1.0000
  -7   5   9 1289166    9247                                                     1533130   27.71   29.45  1.0000
  -7   9  -5 1214799   12251                                                     1495800   29.08   36.33  1.0000
  -9   5  -7 1209931   12419                                                     1481820   24.74   37.03  1.0000
  -9  -5  -7 1243485    8973                                                     1489860   20.55  -34.15  1.0000
   9  -5  -7 1203640    9737                                                     1479970   30.93   34.78  1.0000
  -7  -5  -9 1229994   10707                                                     1475280   27.00   30.94  1.0000
  -5   9   7 1234228   11552                                                     1498440   25.02   35.17  1.0000
   7   5   9 1242201   10471                                                     1488650   27.00  -30.94  1.0000
  -7   7  -9 1068085    9886                                                     1105900   -6.33  -18.93  1.0000
  -7   9   7 1048212   10638                                                     1084220   -6.06   19.16  1.0000
  -7  -7   9 1063900   10882                                                     1077250   -1.94   18.79  1.0000
   7   7   9 1120493    9425                                                     1130620   -1.23   19.92  1.0000
  -7  -7  -9 1081629    9748                                                     1091530   -1.23  -19.92  1.0000
  -9  -7  -7 1105594    8569                                                     1113150   -0.62  -22.44  1.0000
  -7  -9  -7 1098914    9743                                                     1095480    1.10  -18.66  1.0000
  -9  -7  -7 1132579   10359                                                     1140270   -0.62  -22.44  1.0000
  -7   9  -7 1049199   10602                                                     1083060   -5.47  -22.47  1.0000
   7  -9  -7 1044107   11172                                                     1080040   -6.06  -19.16  1.0000
  -7  -9  -7 1114640   10445                                                     1111200    1.10  -18.66  1.0000
  -7  -9   7 1071049   10508                                                     1086730   -2.07   23.27  1.0000
   9  -7  -7 1047054   10623                                                     1074410   -4.22  -23.55  1.0000
  -9   7  -7 1126751   10342                                                     1121580    1.47  -19.57  1.0000
  -7  -7  -9 1095230    9645                                                     1105210   -1.23  -19.92  1.0000
   7  -7  -9 1088159   11228                                                     1088680    0.37  -18.36  1.0000
   7   9   7 1106147    9819                                                     1102710    1.10   18.66  1.0000
  -9   7  -7 1098660   10906                                                     1093520    1.47  -19.57  1.0000
  -7   7  -9 1060890   11179                                                     1098570   -6.33  -18.93  1.0000
   9   7   7 1087764   10267                                                     1095230   -0.62   22.44  1.0000
  -7  -9   7 1086777   10233                                                     1102600   -2.07   23.27  1.0000
  -7   7   9 1122014    7088                                                     1122580    0.37   18.36  1.0000
  -7   9  -7 1068705   10728                                                     1102910   -5.47  -22.47  1.0000
  -7  -9  -7 1085268    7325                                                     1081840    1.10  -18.66  1.0000
  -9  -7   7 1046288   10499                                                     1099390   -9.07   20.52  1.0000
  -7   9   7 1085399    4850                                                     1122080   -6.06   19.16  1.0000
   1  -9   9  458601    4359                                                      386256   21.00    6.44  1.0000
   9   9   1  465086    4920                                                      386917   22.57   -2.55  1.0000
  -1  -9   9  483025    4701                                                      387611   27.29   -4.09  1.0000
  -1   9   9  456111    4970                                                      379086   22.44    3.22  1.0000
   9   1   9  453226    3404                                                      380772   21.19    7.37  1.0000
   9  -1   9  476723    4485                                                      384436   26.48    0.59  1.0000
  -1   9  -9  441490    6520                                                      370560   21.00   -6.44  1.0000
   9   1   9  473697    4950                                                      399564   21.19    7.37  1.0000
  -9   9  -1  457163    5270                                                      376979   23.37   -2.25  1.0000
  -9  -1  -9  458954    3778                                                      386026   21.19   -7.37  1.0000
   9   1   9  447952    6065                                                      375937   21.19    7.37  1.0000
   1   9   9  462426    4437                                                      381459   23.60    9.18  1.0000
  -9  -9  -1  458547    6435                                                      380955   22.57    2.55  1.0000
  -1  -9  -9  457719    6616                                                      377182   23.60   -9.18  1.0000
   9  -1  -9  463812    5943                                                      374484   26.07   -7.87  1.0000
  -9   1   9  463719    6616                                                      374400   26.07    7.87  1.0000
   1   9  -9  447429    6441                                                      355790   27.29    4.09  1.0000
   9   1  -9  442300    5340                                                      365527   22.74    0.07  1.0000
  -9   9  -1  452522    6505                                                      372766   23.37   -2.25  1.0000
  -1  -9  -9  458704    3931                                                      378077   23.60   -9.18  1.0000
  -9   9   1  462015    6692                                                      376252   24.99   -3.54  1.0000
   1  -9  -9  440134    6692                                                      364532   22.44   -3.22  1.0000
  -9  -9   1  454969    6447                                                      377490   22.67   -4.38  1.0000
   1  -9  -9  453363    3063                                                      376581   22.44   -3.22  1.0000
  -9  -1   9  445687    6560                                                      368607   22.74   -0.07  1.0000
   9   9  -1  467588    5091                                                      388995   22.67    4.38  1.0000
   9  -1  -9  455501    4989                                                      367015   26.07   -7.87  1.0000
  -9   1  -9  478954    4414                                                      386440   26.48   -0.59  1.0000
  -3   9   9   70108    2257                                                       44028   21.50   -9.98  1.0000
  -9  -3  -9   68061    1194                                                       45321   18.38    6.36  1.0000
   9   9   3   67876    2003                                                       42276   20.78   -3.74  1.0000
   9  -3  -9   74845    2493                                                       44226   23.84    2.10  1.0000
  -9   9  -3   71438    2740                                                       43106   22.46   -1.97  1.0000
  -9  -3   9   75742    2806                                                       42084   26.54   -4.31  1.0000
  -3  -9  -9   65958    2710                                                       42611   19.53    8.48  1.0000
  -3  -9  -9   69077    2556                                                       45141   19.53    8.48  1.0000
   9  -3   9   68238    1693                                                       40706   23.17   -9.73  1.0000
  -9  -3  -9   68126    2143                                                       45374   18.38    6.36  1.0000
  -3   9  -9   77508    2778                                                       45816   24.24    1.96  1.0000
  -9   3  -9   74793    2735                                                       45847   23.17    9.73  1.0000
  -3   9   9   70926    1091                                                       44683   21.50   -9.98  1.0000
  -9  -9   3   72686    2236                                                       43559   23.00    3.58  1.0000
   9   3   9   67038    2483                                                       44484   18.38   -6.36  1.0000
  -9  -9   3   74359    2701                                                       44858   23.00    3.58  1.0000
  -9  -3  -9   66739    2003                                                       44240   18.38    6.36  1.0000
  -9   9  -3   71248    2285                                                       42958   22.46   -1.97  1.0000
   3  -9  -9   69050    2621                                                       43184   21.50    9.98  1.0000
  -3  -9  -9   63565    1847                                                       40680   19.53    8.48  1.0000
   3   9   9   71115    1815                                                       46801   19.53   -8.48  1.0000
  -9   9   3   80301    2902                                                       47261   24.81    0.26  1.0000
   3  -9   9   74286    1670                                                       43346   24.24   -1.96  1.0000
  -9   3  -9   76547    2047                                                       47234   23.17    9.73  1.0000
  -9  -9  -3   74905    2852                                                       47866   20.78    3.74  1.0000
  -3  -9   9   82122    2125                                                       48780   25.09   -6.18  1.0000
   9  -3  -9   70067    1842                                                       40570   23.84    2.10  1.0000
  -9  -9   5  463595    6104                                                      320963  -44.42   19.28  1.0000
  -9  -5  -9  433877    5255                                                      319738  -38.98  -33.51  1.0000
  -5  -9  -9  422268    5595                                                      312054  -36.96  -27.84  1.0000
   5  -9  -9  424071    6258                                                      300990  -40.71  -24.52  1.0000
  -5   9  -9  445900    6131                                                      303295  -46.08  -23.45  1.0000
   9  -5   9  432901    4007                                                      314863  -37.59   18.20  1.0000
   9  -9  -5  438357    5911                                                      303196  -44.59  -26.99  1.0000
  -9   9   5  445296    6202                                                      309025  -44.59   26.99  1.0000
  -9  -9   5  441919    5417                                                      302888  -44.42   19.28  1.0000
   9  -5  -9  423038    5817                                                      299575  -40.72  -23.48  1.0000
   9   5   9  436498    5591                                                      322019  -38.98   33.51  1.0000
   5   9   9  428488    4771                                                      317455  -36.96   27.84  1.0000
  -5   9   9  427271    5412                                                      303707  -40.71   24.52  1.0000
  -9   9  -5  441455    6111                                                      316459  -39.42  -17.51  1.0000
  -5   9   9  454296    3118                                                      326729  -40.71   24.52  1.0000
  -9   5  -9  432315    6327                                                      314361  -37.59  -18.20  1.0000
  -5  -9  -9  449290    4465                                                      335560  -36.96  -27.84  1.0000
  -5  -9   9  436077    5181                                                      317699  -38.79   26.18  1.0000
  -9  -9  -5  423566    5939                                                      310033  -38.58  -30.55  1.0000
   9   9   5  420317    5887                                                      307222  -38.58   30.55  1.0000
  -5  -9  -9  413238    5810                                                      304224  -36.96  -27.84  1.0000
  -5  -9  -9  437667    3454                                                      325436  -36.96  -27.84  1.0000
  -9  -5   9  453507    6099                                                      312165  -45.25   23.65  1.0000
  -9  -5  -9  422380    4821                                                      309745  -38.98  -33.51  1.0000
  -5   9  -9  456361    5786                                                      311994  -46.08  -23.45  1.0000
  -9   9  -5  441156    5743                                                      316205  -39.42  -17.51  1.0000
  -9   5  -9  437629    5137                                                      318913  -37.59  -18.20  1.0000
  -9  -9   7  259694    4830                                                      193717   26.53  -14.15  1.0000
  -9   7  -9  265030    4573                                                      198843   25.96    4.38  1.0000
  -9   9   7  266905    2912                                                      197901   27.18   -9.28  1.0000
   7   9   9  267004    4328                                                      200558   25.92   -1.89  1.0000
  -7  -9   9  254355    4970                                                      190862   25.43   -5.19  1.0000
  -9  -9  -7  268710    4993                                                      201688   26.12    5.16  1.0000
  -7  -9  -9  275123    4786                                                      207603   25.92    1.89  1.0000
  -9   7  -9  262548    5188                                                      196693   25.96    4.38  1.0000
   9   7   9  268748    4603                                                      202234   25.85   -2.18  1.0000
  -7   9  -9  273290    4804                                                      201210   28.03    7.33  1.0000
  -9   9  -7  264434    4911                                                      200115   25.39   10.44  1.0000
  -7   9  -9  269718    5039                                                      198144   28.03    7.33  1.0000
  -9  -9  -7  272066    4216                                                      204598   26.12    5.16  1.0000
  -7   9   9  263066    4829                                                      194933   26.87   -2.81  1.0000
  -7  -9  -9  275847    2962                                                      208232   25.92    1.89  1.0000
  -9   9  -7  268424    5077                                                      203594   25.39   10.44  1.0000
  -9  -9   7  257222    4899                                                      191575   26.53  -14.15  1.0000
   7  -9  -9  263381    5252                                                      195204   26.87    2.81  1.0000
  -9  -7  -9  257444    2425                                                      192443   25.85    2.18  1.0000
   9   9   7  263793    4764                                                      197429   26.12   -5.16  1.0000
  -7  -9  -9  261048    2716                                                      195400   25.92    1.89  1.0000
   9  -9  -7  257435    5019                                                      189746   27.18    9.28  1.0000
   9  -7  -9  264051    5064                                                      197831   26.11    7.69  1.0000
  -9  -7  -9  264063    4523                                                      198172   25.85    2.18  1.0000
  -7  -9  -9  263322    4601                                                      197368   25.92    1.89  1.0000
  -7   9   9  274005    3062                                                      204366   26.87   -2.81  1.0000
  -9  -7  -9  257880    4147                                                      192820   25.85    2.18  1.0000
  -7   9   9  272061    2392                                                      202687   26.87   -2.81  1.0000
  -9  -9  -7  262380    3465                                                      196206   26.12    5.16  1.0000
  -9  -7   9  274518    5098                                                      202995   27.69   -6.20  1.0000
  -9   7   9  271021    3534                                                      203876   26.11   -7.69  1.0000
  -9   9   7  254426    5074                                                      187160   27.18   -9.28  1.0000
  -9  -9   9  191329    5037                                                      174916    7.36    9.76  1.0000
  -9   9   9  204451    5060                                                      179390   11.02   12.17  1.0000
  -9   9  -9  213893    5298                                                      189858   10.34  -12.22  1.0000
   9  -9  -9  208378    5230                                                      183080   11.02  -12.17  1.0000
   9   9   9  229377    4623                                                      185855   18.14    9.08  1.0000
  -9  -9  -9  226080    4306                                                      182884   18.14   -9.08  1.0000
  -9  -9  -9  228029    4847                                                      184640   18.14   -9.08  1.0000
  -9   9  -9  202946    4769                                                      179524   10.34  -12.22  1.0000
   0  10   0 1528027    9492                                                     1137270  -63.81   -0.70  1.0000
   0   0 -10 1544454    9415                                                     1157410  -62.87   -8.61  1.0000
   0   0  10 1534589    9233                                                     1148870  -62.87    8.61  1.0000
  10   0  -2   14443    1047                                                       29321  -18.77   -9.61  1.0000
  10   0   2   13370    1390                                                       31323  -21.67   18.62  1.0000
   2 -10   0   17144    1256                                                       29497  -15.20   -5.05  1.0000
   0   2  10   14027    2042                                                       29902  -19.16   17.62  1.0000
   2   0 -10   13418    2033                                                       30433  -21.75   -8.19  1.0000
   0  -2 -10   15244     908                                                       31746  -19.16  -17.62  1.0000
  -2 -10   0   13782    1564                                                       29960  -20.23  -12.83  1.0000
  10   2   0   17580    1468                                                       31351  -15.85   12.85  1.0000
 -10   2   0   13265    1074                                                       30260  -22.09    1.16  1.0000
   0 -10   2   13778    1607                                                       30135  -21.01    5.10  1.0000
   0  10   2   14880    1995                                                       29528  -16.25   23.66  1.0000
  10  -2   0   14003    1774                                                       31370  -22.09   -1.16  1.0000
  10  -2   0   13855    2119                                                       31148  -22.09   -1.16  1.0000
   0 -10  -2   15220    1048                                                       30048  -16.25  -23.66  1.0000
   0   2 -10   15891    2032                                                       30943  -18.59   -5.37  1.0000
  -2   0 -10   17138    2134                                                       30313  -14.89  -16.21  1.0000
  -2   0 -10   18449     680                                                       32109  -14.89  -16.21  1.0000
  -2   0  10   15183    2182                                                       33088  -21.75    8.19  1.0000
  10   0  -2   16866    1879                                                       32777  -18.77   -9.61  1.0000
   0  -2  10   15747    2185                                                       30740  -18.59    5.37  1.0000
  -2   0 -10   17376    1488                                                       30641  -14.89  -16.21  1.0000
   0  -2 -10   13231    1890                                                       28679  -19.16  -17.62  1.0000
   2   0  10   18568    1940                                                       32270  -14.89   16.21  1.0000
  10   0  -2   15146    2202                                                       30333  -18.77   -9.61  1.0000
   2   0  10   16849    1064                                                       29914  -14.89   16.21  1.0000
  -2  -2 -10 2350612    8599                                                     2084430   33.93   18.18  1.0000
   2  -2  10 2385694    9175                                                     2095120   36.79  -16.88  1.0000
  -2  -2  10 2431395   13305                                                     2096140   42.03  -10.16  1.0000
 -10  -2   2 2407107   10767                                                     2089980   39.81    7.41  1.0000
  -2   2  10 2364117   13153                                                     2079130   36.40  -21.54  1.0000
  10   2  -2 2428426    6826                                                     2109850   39.81   -7.41  1.0000
  -2  10   2 2438450   13114                                                     2146960   36.49  -16.82  1.0000
  10   2  -2 2389592   13414                                                     2073660   39.81   -7.41  1.0000
   2 -10   2 2511942   10278                                                     2115810   49.01    1.68  1.0000
  -2 -10   2 2428875   12827                                                     2149200   34.91   14.76  1.0000
  -2  -2 -10 2390455   12505                                                     2121980   33.93   18.18  1.0000
  -2  -2 -10 2387877    8232                                                     2119550   33.93   18.18  1.0000
   2   2  10 2354613   11625                                                     2088200   33.93  -18.18  1.0000
   2   2 -10 2416512   13324                                                     2082320   42.03   10.16  1.0000
  10  -2  -2 2440890    8919                                                     2101760   42.45   10.08  1.0000
   2  -2 -10 2350136   11758                                                     2066010   36.40   21.54  1.0000
   2  -2  10 2380799   12214                                                     2090530   36.79  -16.88  1.0000
  -2  10  -2 2489873   10480                                                     2095560   49.01   -1.68  1.0000
  10   2   2 2396862    7037                                                     2091480   38.54  -13.69  1.0000
  10   0   4  635835    7188                                                     1756910  198.09  -21.59  1.0000
   4   0  10  646823   10310                                                     1786090  198.91  -33.42  1.0000
   0   4  10  626652   11516                                                     1737650  196.84  -32.97  1.0000
  -4   0 -10  636618   12458                                                     1769070  198.91   33.42  1.0000
  10  -4   0  605883   12653                                                     1791520  210.52   -8.40  1.0000
  -4  10   0  646242    8100                                                     1764470  196.84  -18.55  1.0000
   0 -10  -4  664818   12904                                                     1795060  196.33   28.24  1.0000
   0  -4 -10  630178   10273                                                     1743530  196.84   32.97  1.0000
   0 -10   4  604729   11158                                                     1783560  209.55   13.80  1.0000
 -10  -4   0  635233    8195                                                     1752180  197.67   18.99  1.0000
  10   0  -4  623098   11947                                                     1784330  205.42   -6.50  1.0000
   0   4  10  639996    7230                                                     1759870  196.84  -32.97  1.0000
   0  10   4  662953   11268                                                     1791990  196.33  -28.24  1.0000
 -10   4   0  594080    8936                                                     1771180  210.52    8.40  1.0000
 -10   0   4  606675   11366                                                     1756460  205.42    6.50  1.0000
  -4   0 -10  653002   10185                                                     1796370  198.91   33.42  1.0000
   0  -4  10  629293   12291                                                     1792200  204.34  -27.00  1.0000
   0  -4 -10  650913   12968                                                     1777980  196.84   32.97  1.0000
   0  10  -4  571346   11078                                                     1725870  209.55  -13.80  1.0000
 -10   4  -2   58609    2707                                                      146597    0.60  -58.11  1.0000
  -2  -4 -10   52376    3965                                                      144790   -0.01  -62.83  1.0000
  -4  -2 -10   73692    2384                                                      148133   -3.28   48.50  1.0000
 -10  -4   2   51460    3030                                                      149371   -6.06  -68.32  1.0000
   2  -4 -10   67390    3065                                                      145093   -4.29   52.10  1.0000
  -4  10   2   65751    3753                                                      139863   -7.18  -51.62  1.0000
  -4  -2 -10   69359    2904                                                      141845   -3.28   48.50  1.0000
   4   2  10   69105    3023                                                      141473   -3.28  -48.50  1.0000
  10  -4  -2   59621    2937                                                      143952   -6.15  -58.24  1.0000
  -2   4  10   62183    3778                                                      137215   -4.29  -52.10  1.0000
  -4 -10   2   76163    3847                                                      149237   -1.70   46.50  1.0000
  -2  10   4   51973    3693                                                      147235   -4.97   66.20  1.0000
  -4  10  -2   56277    2971                                                      144184   -5.69   61.24  1.0000
   4  -2  10   53874    2489                                                      144132   -2.82   62.15  1.0000
   4  -2 -10   46114    1640                                                      138006    0.22  -64.97  1.0000
  10   2   4   51549    4037                                                      146919   -2.73   65.66  1.0000
   2   4 -10   58862    2222                                                      141914   -4.27  -57.18  1.0000
   4   2 -10   65609    2822                                                      148195   -7.89   56.29  1.0000
  -4  -2 -10   71735    3690                                                      145300   -3.28   48.50  1.0000
  10   4  -2   50136    4092                                                      147002   -6.06   68.32  1.0000
 -10   4   2   64912    2987                                                      152374   -6.15   58.24  1.0000
 -10  -2   4   66837    3464                                                      145958   -9.87   54.59  1.0000
  -2 -10  -4   72863    3918                                                      146084   -2.27   47.70  1.0000
  -4   2  10   50766    4026                                                      146235    0.22   64.97  1.0000
   4  -2  10   52042    3323                                                      141025   -2.82   62.15  1.0000
   2   4  10   51428    3307                                                      143165   -0.01   62.83  1.0000
  -2 -10   4   54099    3609                                                      148026    0.11  -63.12  1.0000
  -2  -4 -10   53141    2899                                                      146098   -0.01  -62.83  1.0000
  10  -2  -4   65891    2855                                                      138088   -3.07   49.14  1.0000
  10  -4  -2   61837    3871                                                      147497   -6.15  -58.24  1.0000
  -2   4  10   69027    3101                                                      147547   -4.29  -52.10  1.0000
  -2  10  -4   55222    3301                                                      137846   -9.83  -59.96  1.0000
  10  -2  -4   71109    3643                                                      145752   -3.07   49.14  1.0000
  -2  -4 -10   51623    3324                                                      143501   -0.01  -62.83  1.0000
   2  -4  10   69087    2994                                                      142687   -7.99  -50.75  1.0000
   4  -2 -10   49376    3887                                                      143796    0.22  -64.97  1.0000
  -2  -4 -10   56306    3250                                                      151461   -0.01  -62.83  1.0000
  10   2  -4   65117    3869                                                      143323   -9.87  -54.59  1.0000
   4   4 -10  468775    4313                                                      373901  -28.29  -20.23  1.0000
  -4  -4 -10  497088    4422                                                      365233  -37.87   -0.80  1.0000
  -4 -10  -4  482096    5790                                                      351870  -38.03    0.43  1.0000
  -4  -4 -10  512823    4406                                                      378738  -37.87   -0.80  1.0000
   4   4  10  486577    4167                                                      356231  -37.87    0.80  1.0000
   4  -4  10  506387    4650                                                      370907  -38.77    8.87  1.0000
  -4  10  -4  445901    5170                                                      355326  -27.23   15.56  1.0000
  -4   4  10  491336    4707                                                      368707  -35.26    1.18  1.0000
  -4  10  -4  451251    6053                                                      360115  -27.23   15.56  1.0000
   4  -4 -10  491347    6297                                                      368716  -35.26   -1.18  1.0000
   4 -10  -4  490399    6091                                                      350917  -40.72   -7.60  1.0000
  -4  10   4  492383    5804                                                      352596  -40.72    7.60  1.0000
   4   4  10  481114    4539                                                      351559  -37.87    0.80  1.0000
  -4  -4 -10  487761    5448                                                      357244  -37.87   -0.80  1.0000
  -4  -4 -10  495730    5877                                                      364069  -37.87   -0.80  1.0000
  10  -4  -4  435271    5480                                                      355761  -24.19   18.22  1.0000
  10   4   4  483343    5976                                                      355705  -37.16   -2.94  1.0000
  10  -4  -4  434787    4911                                                      355322  -24.19   18.22  1.0000
  -4   4  10  470446    5995                                                      350640  -35.26    1.18  1.0000
 -10  -4  -4  486226    5768                                                      358179  -37.16    2.94  1.0000
 -10  -4   4  497308    5240                                                      363734  -38.40    1.39  1.0000
  -4 -10   4  454624    5484                                                      353144  -30.10    2.30  1.0000
 -10   4  -4  472217    5679                                                      367629  -30.41   -0.88  1.0000
   0  -6 -10  158484    1371                                                        2701 -168.95   -9.34  1.0000
   0 -10  -6  159792    1790                                                        2755 -169.81   -8.48  1.0000
  -6   0 -10  164631    1710                                                        1612 -167.17  -12.27  1.0000
   0  10  -6  177893    1613                                                        1320 -172.26    1.17  1.0000
 -10  -6   0  164903    1917                                                        1546 -167.25   -8.47  1.0000
  10   6   0  166796     742                                                        1368 -167.25    8.47  1.0000
   0   6  10  172343     823                                                        1218 -168.95    9.34  1.0000
  -6 -10   0  174805    1479                                                        2104 -174.09  -10.88  1.0000
 -10   0   6  167594    1622                                                        1638 -169.14    2.25  1.0000
  10   0  -6  157681    1287                                                        2784 -169.14   -2.25  1.0000
   0 -10   6  164961    1296                                                        2699 -172.26   -1.17  1.0000
  10   0  -6  166474    1516                                                        1751 -169.14   -2.25  1.0000
  10   0   6  166183    1841                                                        2668 -172.53    7.40  1.0000
  -6  10   0  154854    1024                                                        2380 -166.25    4.49  1.0000
 -10   6   0  186935    1225                                                        1342 -176.35    1.28  1.0000
   0  10   6  161570    1270                                                        2526 -169.81    8.48  1.0000
 -10   6   0  193548    1343                                                         844 -176.35    1.28  1.0000
   0  -6 -10  170026    1115                                                        1421 -168.95   -9.34  1.0000
   6   0  10  162847    1127                                                        1794 -167.17   12.27  1.0000
 -10  -6   0  165912     937                                                        1450 -167.25   -8.47  1.0000
  -6  10   2  238651    4502                                                      694102  105.94   83.27  1.0000
  -2  10  -6  225216    8360                                                      694863  115.85   81.40  1.0000
  10   2   6  221288    8184                                                      691662  114.19  -84.11  1.0000
  -2   6 -10  238490    8606                                                      705072  113.48  -79.92  1.0000
  -6  10  -2  222929    8468                                                      691840  118.27  -79.86  1.0000
  -6  -2 -10  256808    8148                                                      705706  112.13  -71.72  1.0000
   2  10   6  253009    6599                                                      699761  111.50   72.48  1.0000
 -10   2  -6  267994    7048                                                      711774  108.03  -71.74  1.0000
 -10  -6   2  219495    6459                                                      697420  110.88   90.05  1.0000
   6  -2 -10  234250    4936                                                      698273  117.25   76.16  1.0000
   6  -2 -10  226276    8193                                                      684198  117.25   76.16  1.0000
 -10  -6   2  222394    8373                                                      702645  110.88   90.05  1.0000
  -6  -2 -10  258575    5592                                                      708683  112.13  -71.72  1.0000
  -6  10  -2  236453    6706                                                      715955  118.27  -79.86  1.0000
  10   2  -6  220626    7854                                                      694895  114.67   85.02  1.0000
   6   2  10  248207    5734                                                      691154  112.13   71.72  1.0000
   6   2  10  269468    7085                                                      726942  112.13   71.72  1.0000
  -2  10  -6  218848    7767                                                      683455  115.85   81.40  1.0000
  -2  -6 -10  229985    6644                                                      696864  110.75   84.10  1.0000
  -6  -2 -10  258668    7703                                                      708839  112.13  -71.72  1.0000
   2 -10  -6  218345    8628                                                      686210  109.90   87.88  1.0000
   2  -6 -10  265369    5857                                                      698422  108.56  -68.45  1.0000
  -2 -10  -6  248739    8317                                                      692528  111.50  -72.48  1.0000
  -2  10   6  223304    7449                                                      695090  109.90  -87.88  1.0000
  -2 -10   6  256753    7220                                                      718784  117.46   70.59  1.0000
  10   6   2  246458    4458                                                      695001  111.24   74.69  1.0000
 -10  -6  -2  240226    3939                                                      684337  111.24  -74.69  1.0000
  -6 -10  -2  232684    8254                                                      704702  116.64   79.60  1.0000
  -2  -6  10  221669    8315                                                      686198  122.10  -74.64  1.0000
 -10   6  -2  245087    8315                                                      696813  119.54   67.38  1.0000
 -10  -6  -2  252490    8332                                                      705268  111.24  -74.69  1.0000
 -10   6  -2  243447    6633                                                      693984  119.54   67.38  1.0000
  -6   2 -10  228768    8575                                                      718618  112.65   89.55  1.0000
   2   6  10  235072    4402                                                      705816  110.75  -84.10  1.0000
  10  -2  -6  242536    7371                                                      711436  122.46  -70.98  1.0000
  -2   6  10  263699    6183                                                      695667  108.56   68.45  1.0000
 -10  -2  -6  215537    4684                                                      681310  114.19   84.11  1.0000
  10  -2   6  264363    8558                                                      705760  108.03   71.74  1.0000
  -6   2  10  234005    8551                                                      697842  117.25  -76.16  1.0000
  -6 -10   2  260889    8173                                                      717733  115.87  -69.21  1.0000
  -6   2 -10  218640    5411                                                      700350  112.65   89.55  1.0000
  10   6   2  245685    8409                                                      693682  111.24   74.69  1.0000
  -2  -6 -10  222189    8417                                                      683060  110.75   84.10  1.0000
  10  -2  -6  241465    7091                                                      709558  122.46  -70.98  1.0000
  -6  -2  10  234382    8471                                                      684132  113.43   75.72  1.0000
 -10  -2   6  230723    7976                                                      712993  114.67  -85.02  1.0000
  -6  10   2  238189    8405                                                      693306  105.94   83.27  1.0000
  -6  10   4  920482   11206                                                     1233880  111.46   26.06  1.0000
   6  -4 -10  859222   11220                                                     1203130  123.46   27.55  1.0000
  -4 -10  -6  954208   11042                                                     1266140  115.07  -22.77  1.0000
  10  -6  -4  842362    9860                                                     1223770  121.22   36.67  1.0000
  -6  10  -4  924331    9735                                                     1209830  118.58  -17.03  1.0000
  -4  -6 -10  866247    9197                                                     1234450  122.56   32.36  1.0000
  -4  10  -6  860366   11229                                                     1244910  121.36   36.34  1.0000
 -10   4  -6  892682    9901                                                     1223090  114.90  -28.67  1.0000
  -6  10  -4  928272   11220                                                     1214520  118.58  -17.03  1.0000
  -4 -10  -6  910658   10764                                                     1214090  115.07  -22.77  1.0000
  10  -4  -6  930838    9643                                                     1227010  118.03  -19.12  1.0000
  -4 -10   6  972118   10203                                                     1275540  116.28   19.92  1.0000
  -4  -6  10  908187   11274                                                     1226510  118.07  -23.37  1.0000
   4 -10  -6  902081   11739                                                     1238040  115.94   28.07  1.0000
  10  -4  -6  916474    9824                                                     1209860  118.03  -19.12  1.0000
  -4   6 -10  905038   11496                                                     1226930  110.19  -28.84  1.0000
  -6  -4 -10  925794   10550                                                     1222070  112.59  -22.09  1.0000
  -4  -6 -10  863857    9635                                                     1231480  122.56   32.36  1.0000
 -10  -4  -6  853739    6747                                                     1227440  122.53   34.00  1.0000
  -4   6  10  922946    7646                                                     1239600  111.03   26.79  1.0000
  10   6   4  931085   11199                                                     1238010  117.35   21.51  1.0000
   6   4  10  938084    8965                                                     1236680  112.59   22.09  1.0000
  -6 -10  -4  881760   11099                                                     1254500  121.21   33.20  1.0000
  -4  10   6  907016   10559                                                     1244030  115.94  -28.07  1.0000
   4   6  10  877015    7690                                                     1247820  122.56  -32.36  1.0000
  -4  10  -6  842858   10444                                                     1223000  121.36   36.34  1.0000
  -6   4 -10  913227    8592                                                     1238880  116.41   25.43  1.0000
  10   4   6  854324   10925                                                     1228170  122.53  -34.00  1.0000
 -10  -6   4  956104    9734                                                     1246490  114.02   19.19  1.0000
 -10  -4  -6  871208   10317                                                     1249220  122.53   34.00  1.0000
  -4 -10  -6  950143    8643                                                     1261290  115.07  -22.77  1.0000
 -10  -6  -4  916827   10785                                                     1220930  117.35  -21.51  1.0000
  -6  -4 -10  921398   10255                                                     1216840  112.59  -22.09  1.0000
 -10  -4   6  870905   10434                                                     1220200  113.46  -33.11  1.0000
   4  -6 -10  905249   11654                                                     1218390  111.03  -26.79  1.0000
  -6   4  10  913627    8853                                                     1270080  123.46  -27.55  1.0000
 -10   6  -4  871675   10790                                                     1217680  119.11   29.65  1.0000
  -6   4 -10  889342   11438                                                     1210000  116.41   25.43  1.0000
  -4  -6 -10  855951   10970                                                     1221650  122.56   32.36  1.0000
  -6   4  10  867318   11403                                                     1213120  123.46  -27.55  1.0000
  -6  -4  10  888017   11336                                                     1215480  110.36   30.47  1.0000
  -6 -10   4  862209   10745                                                     1244660  118.85  -37.11  1.0000
  -6  -4 -10  957331    8588                                                     1259530  112.59  -22.09  1.0000
   4   6 -10  948872    8318                                                     1275520  118.07   23.37  1.0000
   6 -10  -4  929333   11452                                                     1244470  111.46  -26.06  1.0000
 -10  -6  -6  522515    4075                                                      148775 -128.91  -12.75  1.0000
  -6  -6 -10  520587    2507                                                      144013 -129.71   -8.97  1.0000
   6 -10  -6  519822    4372                                                      142660 -133.12  -16.96  1.0000
  -6  -6  10  498914    4199                                                      142285 -136.22   30.14  1.0000
  10   6   6  512170    4139                                                      143229 -128.91   12.75  1.0000
  -6   6 -10  516525    4317                                                      139168 -133.45  -15.68  1.0000
  -6  -6 -10  520154    3864                                                      143784 -129.71   -8.97  1.0000
  -6  10  -6  533629    4019                                                      146375 -130.83    1.11  1.0000
 -10  -6  -6  518998    2793                                                      146884 -128.91  -12.75  1.0000
  -6 -10  -6  519026    3914                                                      147197 -128.64  -12.39  1.0000
 -10   6  -6  517750    3936                                                      145016 -128.50   -9.20  1.0000
   6   6  10  521868    3286                                                      144690 -129.71    8.97  1.0000
 -10  -6   6  527945    3987                                                      145529 -133.24   15.57  1.0000
  -6 -10  -6  522107    4207                                                      148854 -128.64  -12.39  1.0000
  10  -6  -6  528980    3848                                                      144305 -131.54   -7.83  1.0000
  -6   6 -10  526862    3558                                                      144642 -133.45  -15.68  1.0000
  -6  -6 -10  528592    3507                                                      148258 -129.71   -8.97  1.0000
   6  -6 -10  522561    4265                                                      140724 -131.84   -8.62  1.0000
  -6  10   6  542024    4245                                                      154610 -133.12   16.96  1.0000
  -6  10   6  529798    3157                                                      148002 -133.12   16.96  1.0000
  -6 -10   6  521139    3978                                                      149196 -129.59   16.07  1.0000
  -6  10  -6  530842    4185                                                      144917 -130.83    1.11  1.0000
 -10   6  -6  526960    4314                                                      149933 -128.50   -9.20  1.0000
  -6   6  10  535565    2971                                                      147542 -131.84    8.62  1.0000
  -6 -10  -6  508948    3087                                                      141807 -128.64  -12.39  1.0000
   0   8  10  234773    5042                                                      516948  -87.85   13.34  1.0000
 -10   8   0  232072    7575                                                      502037  -85.17   -7.29  1.0000
   8   0  10  233068    4828                                                      513048  -87.57   11.72  1.0000
   0   8 -10  231124    7522                                                      499075  -83.75  -24.71  1.0000
 -10  -8   0  226346    5079                                                      507204  -88.90   -0.33  1.0000
  10   0  -8  214410    6222                                                      483377  -87.30    2.20  1.0000
 -10   0   8  213438    7311                                                      481917  -87.30   -2.20  1.0000
  10   8   0  225295    5071                                                      505630  -88.90    0.33  1.0000
  10   0   8  226355    7284                                                      498871  -86.51   10.30  1.0000
   0  -8 -10  231518    4803                                                      512107  -87.85  -13.34  1.0000
   0 -10   8  227822    5615                                                      506208  -87.98   -5.69  1.0000
   8   0  10  226623    4904                                                      503454  -87.57   11.72  1.0000
   0 -10  -8  221014    3014                                                      495289  -87.64  -11.53  1.0000
   8   0 -10  219694    5571                                                      490803  -86.46  -20.22  1.0000
 -10   0  -8  236887    5274                                                      514460  -86.51  -10.30  1.0000
  -8   0 -10  227821    7480                                                      505241  -87.57  -11.72  1.0000
   0  10  -8  216655    7296                                                      489491  -87.98    5.69  1.0000
   0 -10  -8  230985    7781                                                      510175  -87.64  -11.53  1.0000
  -8   0 -10  228747    4017                                                      506621  -87.57  -11.72  1.0000
 -10  -8   0  234522    7608                                                      519408  -88.90   -0.33  1.0000
  -8  10   0  228061    7569                                                      498014  -85.57   11.27  1.0000
  -8 -10   0  231339    7418                                                      500253  -85.00   -7.67  1.0000
  10   0  -8  225554    6447                                                      500039  -87.30    2.20  1.0000
  -8   0  10  221128    7508                                                      492952  -86.46   20.22  1.0000
   0  -8 -10  220854    7743                                                      496165  -87.85  -13.34  1.0000
  -8  10   0  237034    5525                                                      511245  -85.57   11.27  1.0000
   0  10   8  233884    5863                                                      514484  -87.64   11.53  1.0000
   8  -2  10  195131    1920                                                       82292   23.67   53.47  1.0000
  -8  10  -2  190112    2699                                                       81919   28.97   48.37  1.0000
   2 -10   8  199028    2451                                                       83237   30.15   51.11  1.0000
  -2   8 -10  191581    3522                                                       80369   18.55   56.52  1.0000
 -10  -8  -2  183103    3230                                                       81504   27.35   46.09  1.0000
  -8  -2 -10  191898    2819                                                       84528   23.72   50.23  1.0000
  10  -2  -8  193573    2688                                                       82257   20.62   54.70  1.0000
   8  -2 -10  184098    3183                                                       78561   27.94  -48.51  1.0000
 -10   2   8  194773    3316                                                       83042   20.62  -54.70  1.0000
 -10   8   2  195862    3339                                                       82404   20.69   55.54  1.0000
   2  -8  10  208201    1822                                                       91309   18.55  -56.52  1.0000
  -8 -10  -2  197676    3182                                                       81555   19.30  -57.99  1.0000
  -2  -8 -10  201779    2402                                                       82537   27.23  -54.49  1.0000
  -8  10   2  185066    2067                                                       80086   25.37  -49.23  1.0000
   2   8  10  206305    1835                                                       85441   27.23   54.49  1.0000
 -10  -2  -8  200402    2111                                                       83879   29.37  -51.69  1.0000
   8   2  10  185989    2994                                                       80619   23.72  -50.23  1.0000
 -10   8  -2  187364    3406                                                       82705   19.40  -51.81  1.0000
  -8  -2  10  183452    3473                                                       83395   12.79  -53.75  1.0000
  -2 -10   8  179496    2749                                                       84330   14.65  -49.63  1.0000
  -2   8  10  172593    2510                                                       81524   17.84  -46.11  1.0000
 -10  -2  -8  197098    2280                                                       81747   29.37  -51.69  1.0000
  -8  10  -2  188727    3282                                                       81011   28.97   48.37  1.0000
 -10   2  -8  173164    2586                                                       83173   13.66   47.77  1.0000
  10   8   2  187384    2220                                                       84369   27.35  -46.09  1.0000
  10  -2   8  158852    2362                                                       73301   13.66  -47.77  1.0000
  -2  10   8  196642    2789                                                       79829   25.99   54.76  1.0000
  10   2   8  203679    3317                                                       86005   29.37   51.69  1.0000
  -2 -10  -8  177988    3380                                                       80251   20.92   48.07  1.0000
  -2  -8 -10  203385    3325                                                       83565   27.23  -54.49  1.0000
  -8  10   2  184828    3366                                                       79930   25.37  -49.23  1.0000
  10   2  -8  194632    2931                                                       76736   29.85  -54.04  1.0000
  -8 -10   2  189602    3461                                                       84786   21.32   50.22  1.0000
 -10  -8  -2  187577    1811                                                       84498   27.35   46.09  1.0000
  -8   2 -10  189923    3413                                                       78920   23.67  -53.47  1.0000
  -2 -10  -8  182527    1990                                                       83312   20.92   48.07  1.0000
  -2  -8  10  202002    2314                                                       86733   28.76   50.70  1.0000
   2   8 -10  194113    3491                                                       81590   28.76  -50.70  1.0000
   2 -10  -8  194067    3324                                                       78191   25.99  -54.76  1.0000
   8   2  10  192170    1890                                                       84708   23.72  -50.23  1.0000
 -10  -2   8  205382    3455                                                       83540   29.85   54.04  1.0000
 -10  -8   2  188772    3248                                                       81718   24.76  -50.18  1.0000
   8  -2 -10  186246    2250                                                       79967   27.94  -48.51  1.0000
  10  -2  -8  195434    3002                                                       83475   20.62   54.70  1.0000
   2  10   8  185391    2365                                                       85252   20.92  -48.07  1.0000
  -8   2  10  190587    3581                                                       82820   27.94   48.51  1.0000
  -2  10  -8  189914    3257                                                       77379   30.15  -51.11  1.0000
 -10  -8   2  190371    2594                                                       82772   24.76  -50.18  1.0000
   2  -8 -10  172216    3596                                                       81264   17.84   46.11  1.0000
  -8   2 -10  197192    2214                                                       83634   23.67  -53.47  1.0000
  -4  10   8   96407    2646                                                      153993   42.81   14.09  1.0000
 -10  -8   4   97710    4295                                                      145000   37.69  -10.81  1.0000
   4  -8 -10  105412    4591                                                      144910   32.02    8.56  1.0000
  -4 -10  -8   99240    2871                                                      143904   36.56    9.74  1.0000
 -10   4  -8  111486    4445                                                      143290   30.78    4.30  1.0000
 -10   4  -8  116934    3604                                                      149577   30.78    4.30  1.0000
   4   8  10  104722    2959                                                      151270   42.99    6.58  1.0000
  -8 -10  -4  100503    4092                                                      144295   41.04   -6.74  1.0000
 -10  -4  -8   99061    3026                                                      148960   43.53   -8.97  1.0000
  -4  -8 -10   97820    4210                                                      142632   42.99   -6.58  1.0000
  10  -4  -8  104880    4000                                                      148123   36.62    8.18  1.0000
  10  -8  -4   92208    3922                                                      140134   39.43  -11.22  1.0000
  -4 -10  -8   99199    4146                                                      143853   36.56    9.74  1.0000
  -8   4 -10   92024    3305                                                      147392   39.83  -15.23  1.0000
  -4  -8 -10   96674    3742                                                      141191   42.99   -6.58  1.0000
  -4  10  -8   88272    4115                                                      133472   41.18   -9.30  1.0000
  -4 -10  -8   99403    4236                                                      144105   36.56    9.74  1.0000
  -8  -4  10  101198    4353                                                      135187   30.82   -6.52  1.0000
  10  -4   8  116260    3175                                                      148800   30.78   -4.30  1.0000
  10  -4  -8  101978    3387                                                      144582   36.62    8.18  1.0000
   8  -4  10   96394    2415                                                      153061   39.83   15.23  1.0000
   8  -4 -10  102931    4150                                                      140016   39.09   -3.70  1.0000
  -4   8  10  102562    3587                                                      141501   32.02   -8.56  1.0000
  10   8   4  102005    2875                                                      149704   39.94   -9.16  1.0000
  -8  10   4   92802    4333                                                      143076   34.90  -14.70  1.0000
   8 -10  -4   90397    4119                                                      140023   34.90   14.70  1.0000
   8  -4 -10  105010    2635                                                      142522   39.09   -3.70  1.0000
 -10  -4  -8   93927    3712                                                      142405   43.53   -8.97  1.0000
  -4  -8 -10  104173    3480                                                      150585   42.99   -6.58  1.0000
  -8  10   4   94312    2249                                                      144989   34.90  -14.70  1.0000
 -10  -8   4  104481    3787                                                      153439   37.69  -10.81  1.0000
   4 -10  -8   84003    4515                                                      137669   42.81  -14.09  1.0000
  -8 -10   4   99100    4210                                                      143800   37.73    9.33  1.0000
  -4   8 -10   88850    4388                                                      140037   35.30   15.62  1.0000
 -10   8  -4  100038    4149                                                      143980   38.91   -8.11  1.0000
  -4  -8  10   90555    4416                                                      142424   36.89   15.07  1.0000
  -8  -4 -10   95932    3681                                                      148940   36.46   14.93  1.0000
  -4 -10   8  108883    3621                                                      142823   33.00   -4.52  1.0000
   4  -8  10   93196    2228                                                      145596   35.30  -15.62  1.0000
   8   4  10   95396    3769                                                      148257   36.46  -14.93  1.0000
 -10   8  -4  101271    4003                                                      145503   38.91   -8.11  1.0000
  10   8   4   96908    4236                                                      143324   39.94   -9.16  1.0000
  10   4   8   96503    4059                                                      145698   43.53    8.97  1.0000
  -8  10  -4   99159    4401                                                      149614   35.80   13.40  1.0000
 -10  -8  -4   97572    4116                                                      144157   39.94    9.16  1.0000
 -10   8   4   95148    4387                                                      143865   39.43   11.22  1.0000
  -8  -4 -10   97873    3439                                                      151409   36.46   14.93  1.0000
  -4  10   8   88799    3851                                                      144015   42.81   14.09  1.0000
 -10  -4   8   85610    4247                                                      140282   42.30   14.63  1.0000
  -4  10  -8   97478    4226                                                      145155   41.18   -9.30  1.0000
  -8  10  -4   93163    3749                                                      142065   35.80   13.40  1.0000
  -8   4 -10   90659    4371                                                      145614   39.83  -15.23  1.0000
  -4  -8 -10  104752    3253                                                      151307   42.99   -6.58  1.0000
  10   8   6  387739    5689                                                      275997  -77.61   49.91  1.0000
  -6  -8 -10  385187    3840                                                      304265  -73.10   37.09  1.0000
  -6  10   8  355917    5590                                                      281732  -79.19  -37.36  1.0000
 -10   8   6  378333    6111                                                      286394  -77.13  -42.88  1.0000
   8   6  10  396189    5113                                                      290191  -77.96   47.60  1.0000
  -8  10  -6  372790    5911                                                      281961  -76.54  -41.90  1.0000
  -6   8 -10  388646    5399                                                      286535  -79.14  -46.82  1.0000
 -10   6  -8  398944    5351                                                      286622  -77.31  -49.64  1.0000
  -8   6 -10  369723    5122                                                      295779  -77.13   36.30  1.0000
  -8  10   6  369511    5840                                                      269158  -81.48   47.62  1.0000
  -6  10  -8  383506    5765                                                      281503  -75.32   45.84  1.0000
  -6 -10   8  366775    5401                                                      292203  -77.75   36.37  1.0000
  -6  -8 -10  363912    5560                                                      284115  -73.10   37.09  1.0000
  -8 -10  -6  379084    3549                                                      303424  -74.92   35.95  1.0000
  10  -6  -8  360003    5609                                                      273164  -77.51  -41.02  1.0000
  -6   8 -10  387525    6052                                                      285491  -79.14  -46.82  1.0000
  -8   6  10  383517    4429                                                      308642  -75.42  -35.79  1.0000
  -6  10  -8  387856    5827                                                      285519  -75.32   45.84  1.0000
  -6 -10  -8  398954    5688                                                      288109  -78.45  -49.57  1.0000
   8  -6 -10  361341    6093                                                      287364  -75.42   35.79  1.0000
 -10   8  -6  357925    5787                                                      283605  -74.56   35.66  1.0000
  -6 -10  -8  392790    5555                                                      282439  -78.45  -49.57  1.0000
  -6   8  10  406942    3436                                                      296984  -80.86   50.07  1.0000
   6  -8 -10  388375    6149                                                      279770  -80.86  -50.07  1.0000
 -10  -6   8  367679    5808                                                      280742  -82.19  -43.28  1.0000
   6   8  10  369993    4654                                                      289871  -73.10  -37.09  1.0000
  -8  10  -6  376510    5605                                                      285453  -76.54  -41.90  1.0000
 -10   8  -6  362222    5804                                                      287714  -74.56   35.66  1.0000
   8  -6  10  366046    3426                                                      292237  -77.13  -36.30  1.0000
  -8 -10   6  379383    5676                                                      283371  -79.39  -45.34  1.0000
  -8   6 -10  359005    6091                                                      285458  -77.13   36.30  1.0000
  -8  -6 -10  399178    5108                                                      292956  -77.96  -47.60  1.0000
 -10  -8   6  374456    5468                                                      284343  -78.74   42.44  1.0000
 -10   6  -8  389795    6004                                                      278248  -77.31  -49.64  1.0000
 -10  -8  -6  401287    5706                                                      288400  -77.61  -49.91  1.0000
   8 -10  -6  384625    6054                                                      283303  -81.48  -47.62  1.0000
  -6  10   8  374505    3910                                                      299693  -79.19  -37.36  1.0000
  10  -8  -6  379427    5694                                                      287422  -77.13   42.88  1.0000
   6  10   8  400977    5053                                                      289971  -78.45   49.57  1.0000
 -10  -6  -8  377088    4381                                                      288797  -75.07   40.72  1.0000
  -8  -6 -10  385905    5106                                                      280683  -77.96  -47.60  1.0000
  -6  -8  10  359056    6075                                                      281661  -77.76  -37.99  1.0000
  -8 -10  -6  360638    5775                                                      285770  -74.92   35.95  1.0000
  10   6   8  378266    5635                                                      289905  -75.07  -40.72  1.0000
  -8  -6  10  394162    6046                                                      288833  -78.23   47.51  1.0000
   6 -10  -8  355093    6164                                                      280936  -79.19   37.36  1.0000
  -6  -8 -10  364398    5210                                                      284575  -73.10   37.09  1.0000
 -10  -6  -8  375244    5351                                                      287063  -75.07   40.72  1.0000
  -8 -10   6  373452    5553                                                      277804  -79.39  -45.34  1.0000
  -6 -10  -8  394467    3877                                                      283981  -78.45  -49.57  1.0000
  -6   8  10  389692    5347                                                      280990  -80.86   50.07  1.0000
  -8  -8 -10   96590    3381                                                       94258    1.45   -3.36  1.0000
  10   8   8   90410    3506                                                       88396    1.27    0.26  1.0000
  -8 -10  -8   94249    3293                                                       94261    0.02   -3.00  1.0000
  -8  -8 -10   96532    3330                                                       94201    1.45   -3.36  1.0000
 -10  -8   8   93212    3660                                                       87580    3.68    6.69  1.0000
  -8  10  -8   94631    3733                                                       90199    2.76   -2.49  1.0000
  -8 -10   8   97289    3735                                                       92503    2.98    4.29  1.0000
  -8   8 -10   92774    3409                                                       90838    1.25   -4.05  1.0000
  -8  10  -8   97442    3645                                                       92944    2.76   -2.49  1.0000
 -10   8  -8   96916    3554                                                       95083    1.15   -3.76  1.0000
  -8 -10   8   97411    3599                                                       92622    2.98    4.29  1.0000
  10  -8  -8   90272    3602                                                       87080    2.05   -3.69  1.0000
  -8   8 -10   88730    3742                                                       86835    1.25   -4.05  1.0000
   8 -10  -8   90576    3792                                                       87817    1.80   -4.64  1.0000
  -8  10   8   94446    3749                                                       91631    1.80    4.64  1.0000
   8  -8 -10   92588    3907                                                       89786    1.85   -5.77  1.0000
  -8   8  10   92014    3575                                                       89220    1.85    5.77  1.0000
   8  10   8   95235    3367                                                       95247    0.02    3.00  1.0000
 -10  -8  -8   97760    2893                                                       95665    1.27   -0.26  1.0000
 -10  -8  -8   95583    3633                                                       93512    1.27   -0.26  1.0000
   8   8  10   95061    3168                                                       92747    1.45    3.36  1.0000
  -8 -10  -8   98944    3714                                                       98957    0.02   -3.00  1.0000
 -10   8  -8   91428    3666                                                       89645    1.15   -3.76  1.0000
  -8  -8  10   91384    3879                                                       89287    1.39    5.02  1.0000
   0 -10 -10    2515    4819                                                      151706  127.61   -4.32  1.0000
   0  10 -10    3348    4531                                                      152551  125.11   -4.17  1.0000
   0 -10 -10    3613    2345                                                      159584  127.61   -4.32  1.0000
 -10   0 -10    4887    2861                                                      167363  127.53   -4.69  1.0000
   0  10  10    4500    3355                                                      165217  127.61    4.32  1.0000
   0  10  10    5236    2351                                                      169544  127.61    4.32  1.0000
 -10  10   0    3799    4825                                                      156798  125.73    1.48  1.0000
  10   0 -10    5059    3752                                                      163262  125.19   -0.78  1.0000
 -10  10   0    4868    3653                                                      163308  125.73    1.48  1.0000
   0 -10  10    6517    3265                                                      170974  125.11    4.17  1.0000
 -10   0  10    4142    4779                                                      157840  125.19    0.78  1.0000
  10   0 -10    4650    4199                                                      160898  125.19   -0.78  1.0000
 -10 -10   0    2844    4688                                                      154217  127.62   -1.67  1.0000
  10   0  10    4170    2659                                                      163020  127.53    4.69  1.0000
  10   0  10    5472    3363                                                      170715  127.53    4.69  1.0000
 -10 -10   0    3967    3288                                                      161898  127.62   -1.67  1.0000
  -2 -10 -10   84183    1546                                                       31421  -43.69   -8.50  1.0000
 -10 -10   2   84737    2721                                                       30502  -44.43   -6.22  1.0000
  10   2  10   85922    2433                                                       32190  -43.82    7.77  1.0000
  -2 -10 -10   80884    2675                                                       29393  -43.69   -8.50  1.0000
  -2  10  10   79360     864                                                       30443  -44.31   15.66  1.0000
 -10 -10   2   87894    2014                                                       32420  -44.43   -6.22  1.0000
 -10  -2  10   75513    2371                                                       27613  -46.25   18.13  1.0000
 -10  10   2   84961    2686                                                       30433  -44.50   -5.45  1.0000
  10   2 -10   78608    2162                                                       29621  -46.25  -18.13  1.0000
  10  -2  10   77044    1676                                                       28543  -46.31   18.09  1.0000
   2 -10  10   88139    1619                                                       33681  -42.73    2.35  1.0000
  10  -2 -10   81474    1787                                                       29359  -43.89   -7.58  1.0000
   2 -10 -10   75247    2792                                                       27805  -44.31  -15.66  1.0000
  10   2  10   81120     821                                                       29247  -43.82    7.77  1.0000
 -10 -10  -2   85130    2507                                                       30475  -44.07    0.07  1.0000
 -10   2 -10   82350    1680                                                       32016  -46.31  -18.09  1.0000
 -10  10  -2   89366    2640                                                       34397  -44.63   10.66  1.0000
 -10  -2 -10   83595    1830                                                       30757  -43.82   -7.77  1.0000
   2  10  10   87106    1525                                                       33238  -43.69    8.50  1.0000
  -2  10  10   79251    1901                                                       30372  -44.31   15.66  1.0000
  -2  10 -10   80038    2437                                                       28743  -42.73   -2.35  1.0000
  10  -2 -10   82456    2312                                                       29956  -43.89   -7.58  1.0000
  -2 -10 -10   87851    2479                                                       33705  -43.69   -8.50  1.0000
 -10  10  -2   80793    2098                                                       29063  -44.63   10.66  1.0000
 -10   2 -10   75887    2325                                                       27795  -46.31  -18.09  1.0000
  -2 -10  10   85301    1861                                                       34006  -48.15   20.40  1.0000
 -10   2  10   82908    2429                                                       30231  -43.89    7.58  1.0000
 -10  -2 -10   83871    1146                                                       30926  -43.82   -7.77  1.0000
 -10 -10  -4     247    1860                                                        3590  -27.91   -3.97  1.0000
   4 -10  10     599    1065                                                        1901  -25.51   -1.86  1.0000
   4 -10 -10     564    1722                                                        2330  -26.89   -2.58  1.0000
  10  -4 -10      24    1538                                                        4595  -27.15    1.84  1.0000
 -10  -4  10     429    1720                                                        2298  -25.78   -1.18  1.0000
  -4  10  10    1140    1482                                                        1458  -26.89    2.58  1.0000
  -4 -10 -10     633    1671                                                        2592  -28.39   -2.92  1.0000
  -4  10  10     571     444                                                        2316  -26.89    2.58  1.0000
  10  -4 -10     233    1164                                                        3271  -27.15    1.84  1.0000
  -4 -10 -10     741    1134                                                        2384  -28.39   -2.92  1.0000
 -10   4 -10     224    1317                                                        4241  -30.03   -1.61  1.0000
   4  10  10    1331    1155                                                        1561  -28.39    2.92  1.0000
  10   4  10     101    1697                                                        3703  -26.64   -1.02  1.0000
  -4  10 -10     213    1802                                                        2865  -25.51    1.86  1.0000
 -10   4 -10     952    2067                                                        2417  -30.03   -1.61  1.0000
 -10  -4 -10     472    1193                                                        2418  -26.64    1.02  1.0000
 -10  10  -4     772    1475                                                        1786  -25.97   -3.77  1.0000
 -10  10  -4     430    1611                                                        2447  -25.97   -3.77  1.0000
 -10  10   4     625    2088                                                        2243  -26.97    2.97  1.0000
  -4 -10  10     574    1402                                                        2654  -28.08   -3.58  1.0000
 -10 -10   4     370    1539                                                        2560  -26.06    2.47  1.0000
  10  -4  10    5460    1065                                                          37  -30.03    1.61  1.0000
 -10  -4 -10     688     460                                                        1995  -26.64    1.02  1.0000
 -10 -10   4     213    2100                                                        3061  -26.06    2.47  1.0000
  -4 -10 -10     946    1465                                                        2049  -28.39   -2.92  1.0000
 -10  -4 -10     710    1476                                                        1958  -26.64    1.02  1.0000
 -10  -6  10   12517    1767                                                        1713   26.54   -4.29  1.0000
  10   6  10   12571    1645                                                         933   30.68   -2.62  1.0000
  -6 -10  10   14653    1768                                                        1933   29.11   -6.26  1.0000
   6 -10 -10    7786    2116                                                         282   26.83   -1.65  1.0000
  10 -10  -6    8458    1699                                                         490   26.25    1.93  1.0000
  -6 -10 -10    8408    1720                                                         157   29.77    0.80  1.0000
 -10  10  -6   13574    1955                                                        1329   30.11    1.47  1.0000
  10  -6 -10   14377    1540                                                        1677   29.74    4.14  1.0000
   6  10  10    8755    1377                                                         208   29.77   -0.80  1.0000
 -10  -6 -10   12650    1134                                                         954   30.68    2.62  1.0000
 -10  10   6    4898    1992                                                         -29   26.25   -1.93  1.0000
 -10  10  -6    6429    1652                                                        -210   30.11    1.47  1.0000
  10  10   6    6644    1809                                                         -59   30.64   -0.95  1.0000
 -10 -10   6    6970    1800                                                          82   27.73   -4.62  1.0000
  -6  10 -10    7782    1909                                                         345   26.15    2.32  1.0000
 -10 -10  -6    8868    1714                                                         161   30.64    0.95  1.0000
  -6 -10  10    6269    1656                                                        -531   29.11   -6.26  1.0000
  -6 -10 -10    6270    1718                                                        -173   29.77    0.80  1.0000
 -10  -6 -10   11782     394                                                         725   30.68    2.62  1.0000
 -10   6 -10    5020    2129                                                         -45   26.56   -2.16  1.0000
 -10 -10   6    9655    1718                                                         589   27.73   -4.62  1.0000
  -6  10 -10   14363    1865                                                        2538   26.15    2.32  1.0000
  -6  10  10    5110    1637                                                        -783   26.83    1.65  1.0000
 -10  -6 -10   13670    1575                                                        1251   30.68    2.62  1.0000
 -10   6 -10   11640    1467                                                        1385   26.56   -2.16  1.0000
  -8 -10 -10  273471    6985                                                      402076  -41.54  -12.92  1.0000
 -10  -8 -10  277400    6209                                                      405653  -41.19  -12.88  1.0000
 -10  10  -8  272521    7403                                                      397201  -40.69   -1.53  1.0000
  -8  10  10  272256    7241                                                      400833  -41.81    6.80  1.0000
 -10 -10  -8  273311    7269                                                      402347  -41.71  -12.10  1.0000
  10  10   8  275954    7070                                                      405556  -41.71   12.10  1.0000
 -10   8 -10  278125    6853                                                      406897  -41.54   -4.39  1.0000
  -8 -10  10  270228    7446                                                      394723  -40.78    0.96  1.0000
 -10  10   8  260828    7531                                                      386354  -41.67    4.68  1.0000
 -10  -8  10  260819    7438                                                      387083  -41.91    3.24  1.0000
   8  10  10  283605    6516                                                      414363  -41.54   12.92  1.0000
 -10   8 -10  266650    7750                                                      392990  -41.54   -4.39  1.0000
  -8  10 -10  273744    7653                                                      399875  -41.04   -3.70  1.0000
  10 -10  -8  275991    7638                                                      404766  -41.67   -4.68  1.0000
  10   8  10  284936    6870                                                      414769  -41.19   12.88  1.0000
 -10 -10  -8  290793    6331                                                      423529  -41.71  -12.10  1.0000
 -10  10  -8  282549    7327                                                      409289  -40.69   -1.53  1.0000
  -8  10 -10  269912    7091                                                      395240  -41.04   -3.70  1.0000
   8 -10 -10  268813    7856                                                      396652  -41.81   -6.80  1.0000
  10  -8 -10  276746    7628                                                      403666  -41.01   -7.79  1.0000
 -10  -8 -10  269767    6684                                                      396397  -41.19  -12.88  1.0000
 -10 -10   8  274983    7257                                                      398078  -40.05   -1.55  1.0000
  -8 -10 -10  276455    6882                                                      405698  -41.54  -12.92  1.0000
 -10  10 -10 2018646   15426                                                     1610490   57.11    3.88  1.0000
 -10 -10  10 1961150   14884                                                     1558120   57.26   -3.29  1.0000
  10 -10 -10 2016924   15711                                                     1613200   56.47    3.23  1.0000
 -10  10  10 1993335   15036                                                     1592110   56.47   -3.23  1.0000
 -10 -10 -10 2002047   14151                                                     1611730   54.70    2.58  1.0000
  10  10  10 2094632   14020                                                     1694910   54.70   -2.58  1.0000
 -10  10 -10 2059070   14543                                                     1646620   57.11    3.88  1.0000
  -1  -1 -11   11270    1278                                                       26215 -100.65    5.49  1.0000
   1  -1  11   10906    1348                                                       26789 -100.81    0.15  1.0000
   1   1 -11    8484    1038                                                       27797  -97.03   -7.34  1.0000
   1  -1 -11    5603    1973                                                       29851  -93.09    2.13  1.0000
   1  11   1    7647    2016                                                       28840  -96.73    1.05  1.0000
   1  -1  11    9480    2060                                                       29153 -100.81    0.15  1.0000
  11  -1  -1    8543    2203                                                       28978  -98.66    4.66  1.0000
  -1  11   1   15290    2220                                                       24305 -104.86    7.20  1.0000
  -1  -1  11    8073    2021                                                       28557  -97.03    7.34  1.0000
  11  -1  -1    7456    1913                                                       31084  -98.66    4.66  1.0000
  11  -1   1    4506    1706                                                       28989  -89.16    3.99  1.0000
  -1 -11   1    6480    1600                                                       26729  -91.72    1.95  1.0000
   1   1  11   10121    1972                                                       28045 -100.65   -5.49  1.0000
   1  -1 -11    7386    1039                                                       26144  -93.09    2.13  1.0000
   1   1 -11    9061    2259                                                       26778  -97.03   -7.34  1.0000
   1 -11   1   11113    1551                                                       27824 -102.18   -6.12  1.0000
  11   1   1    9722    1455                                                       28710 -100.78   -1.59  1.0000
  -1  -1 -11    8757    1973                                                       30448 -100.65    5.49  1.0000
  -1   1 -11   10948    1481                                                       26723 -100.81   -0.15  1.0000
   1 -11  -1   13057    1198                                                       27320 -104.86   -7.20  1.0000
  -1 -11  -1    9262    1425                                                       25931  -96.73   -1.05  1.0000
  -1  11  -1   10279    2307                                                       29185 -102.18    6.12  1.0000
  -1   1 -11   13208    2222                                                       23463 -100.81   -0.15  1.0000
  11   1  -1   10159    2291                                                       29560 -102.46   -4.22  1.0000
  -1   1  11    6272    2116                                                       28370  -93.09   -2.13  1.0000
  11   1  -1    9821    1751                                                       30144 -102.46   -4.22  1.0000
  -1 -11   1    5894    2274                                                       27963  -91.72    1.95  1.0000
  -3   1 -11  267685    3817                                                      123917   14.91   67.78  1.0000
   1  -3  11  256594    3550                                                      121591   18.35   60.53  1.0000
   1   3 -11  242263    1566                                                      121869   13.20   57.46  1.0000
  -3  11   1  251025    3727                                                      120962   19.82   56.88  1.0000
   1   3 -11  247399    3888                                                      125564   13.20   57.46  1.0000
  -3  -1  11  259425    3734                                                      120367   18.54   62.71  1.0000
   3  -1  11  267193    2129                                                      123576   14.91  -67.78  1.0000
  -3   1  11  243193    3704                                                      124850   10.00  -58.81  1.0000
   1   3  11  260014    3364                                                      122503   16.44  -63.22  1.0000
  -3  -1 -11  250127    2655                                                      124582   14.24  -58.85  1.0000
 -11  -1   3  263885    3199                                                      125606   20.06  -59.57  1.0000
  11  -3   1  242459    3151                                                      128697    5.54  -60.06  1.0000
  -3  11  -1  238694    2544                                                      121700   17.49  -52.15  1.0000
  -1   3  11  248837    3661                                                      121511   11.40   63.32  1.0000
  -1  -3  11  234277    3669                                                      116156   13.20  -57.46  1.0000
  -3 -11  -1  256497    3777                                                      126146    9.34   65.90  1.0000
  11   3  -1  259891    3834                                                      119432   20.82  -61.52  1.0000
   3  -1  11  269048    3288                                                      124862   14.91  -67.78  1.0000
 -11   1  -3  243581    1240                                                      117941    8.98  -65.82  1.0000
 -11   3   1  273156    2416                                                      127284   12.80  -70.49  1.0000
  -1  11   3  259804    3434                                                      119919   19.06  -62.55  1.0000
   1  -3 -11  249401    3172                                                      121913   11.40  -63.32  1.0000
  -1 -11  -3  255426    2093                                                      125742    6.80  -68.98  1.0000
  -3  11  -1  244840    3877                                                      126124   17.49  -52.15  1.0000
  -3 -11  -1  255176    2840                                                      125198    9.34   65.90  1.0000
   3   1  11  258289    3260                                                      130432   14.24   58.85  1.0000
  11  -1   3  256202    2539                                                      127002    8.98   65.82  1.0000
  -1   3 -11  260290    3828                                                      124164   18.35  -60.53  1.0000
  -3   1 -11  275265    2974                                                      129188   14.91   67.78  1.0000
 -11   3  -1  233860    2193                                                      122310    5.54   60.06  1.0000
  11  -3  -1  261683    3619                                                      119302   12.80   70.49  1.0000
  11   1   3  265210    1965                                                      126716   19.72  -59.74  1.0000
  -1  11  -3  260829    3012                                                      119513   18.66   63.74  1.0000
  11  -1  -3  229342    3455                                                      120297   10.85  -54.10  1.0000
  11   1  -3  262411    2128                                                      124583   20.06   59.57  1.0000
  11   1  -3  264429    3711                                                      125984   20.06   59.57  1.0000
  -3 -11   1  263455    3794                                                      129899    8.65  -67.69  1.0000
  -3  -1 -11  254997    1784                                                      128068   14.24  -58.85  1.0000
   3   1 -11  264080    3580                                                      123579   18.54  -62.71  1.0000
  -1  -3 -11  258715    3264                                                      121600   16.44   63.22  1.0000
  -1  -3 -11  256775    3870                                                      120254   16.44   63.22  1.0000
  -1 -11   3  232011    3439                                                      123087    7.99   56.21  1.0000
  -3  -1 -11  247342    3660                                                      122595   14.24  -58.85  1.0000
  11  -1  -3  236040    2374                                                      125222   10.85  -54.10  1.0000
   1  -3  11  260665    2778                                                      124425   18.35   60.53  1.0000
   1 -11   3  268886    3016                                                      125049   18.66  -63.74  1.0000
   3  -1 -11  240562    3381                                                      122936   10.00   58.81  1.0000
  11  -3   1  237786    3721                                                      125221    5.54  -60.06  1.0000
   1  11   3  251089    3379                                                      122606    6.80   68.98  1.0000
 -11  -3   1  266744    2663                                                      124130   20.82   61.52  1.0000
  -3 -11   1  256291    3082                                                      124749    8.65  -67.69  1.0000
   3   3 -11   74465    3854                                                      368341 -125.47   -9.84  1.0000
  11   3  -3   70581    6147                                                      360604 -125.84    6.88  1.0000
   3 -11   3   74513    4896                                                      373960 -127.19   -9.08  1.0000
   3  -3 -11   71939    5129                                                      354403 -122.78  -12.64  1.0000
  -3  11   3   64790    5839                                                      349364 -126.36   11.87  1.0000
  -3  -3  11   70748    6173                                                      360006 -125.47    9.84  1.0000
  -3  -3 -11   65876    3916                                                      351051 -125.77  -19.60  1.0000
  11   3   3   72668    6098                                                      356383 -122.94   11.17  1.0000
   3   3 -11   64613    6018                                                      345972 -125.47   -9.84  1.0000
   3  -3  11   62959    5435                                                      348803 -127.48   13.87  1.0000
  -3   3  11   74709    6118                                                      360535 -122.78   12.64  1.0000
  11  -3  -3   68300    4412                                                      358605 -126.86    5.85  1.0000
  11  -3   3   76059    6303                                                      359685 -121.78    5.00  1.0000
   3  -3 -11   71201    6236                                                      352759 -122.78  -12.64  1.0000
 -11  -3   3   70490    5036                                                      360400 -125.84   -6.88  1.0000
  -3 -11  -3   76292    6112                                                      366493 -123.44  -15.40  1.0000
  -3  11  -3   67778    4927                                                      358657 -127.19    9.08  1.0000
  -3   3 -11   65586    6184                                                      354967 -127.48  -13.87  1.0000
 -11   3  -3   71722    3651                                                      350176 -121.78   -5.00  1.0000
  11  -3  -3   71086    5871                                                      364956 -126.86    5.85  1.0000
   3  -3  11   68809    4279                                                      362436 -127.48   13.87  1.0000
   3   3  11   69175    5098                                                      358660 -125.77   19.60  1.0000
  -3  -3 -11   68998    3954                                                      358253 -125.77  -19.60  1.0000
  -3  -3 -11   64776    6021                                                      348492 -125.77  -19.60  1.0000
  -3  -3 -11   70738    5612                                                      362227 -125.77  -19.60  1.0000
  -3 -11   3   71028    5742                                                      355616 -123.92   -8.54  1.0000
  -5  11   1  150216    2441                                                      169756  -24.25 -116.17  1.0000
  11   1   5  135659    1652                                                      169247  -14.49  118.16  1.0000
  -5  -1 -11  167382    2367                                                      177984  -32.63  115.53  1.0000
 -11   5   1  145389    3279                                                      171776  -21.36  119.36  1.0000
 -11  -1   5  149335    4072                                                      170641  -23.70  116.69  1.0000
  -5  11   1  152192    4541                                                      172792  -24.25 -116.17  1.0000
  11   1  -5  150795    4233                                                      172904  -23.70 -116.69  1.0000
  11   5  -1  147290    4561                                                      180092  -20.69  123.98  1.0000
  -1  -5  11  146232    4397                                                      174269  -18.79  114.94  1.0000
  -1   5 -11  161887    4571                                                      173134  -31.90  117.19  1.0000
  -1   5  11  160264    2827                                                      172147  -29.77 -114.56  1.0000
  11  -1   5  147368    4379                                                      166186  -23.18 -114.74  1.0000
  11  -1  -5  158458    3344                                                      177485  -26.91  116.72  1.0000
  11  -5  -1  152613    4578                                                      183304  -21.36 -119.36  1.0000
  -5 -11   1  153334    4356                                                      174112  -24.83  116.30  1.0000
  -5  11  -1  149274    4433                                                      176201  -20.52  116.43  1.0000
  -1  11   5  137315    4031                                                      178436  -14.14  124.65  1.0000
  -5  -1 -11  166846    3565                                                      177199  -32.63  115.53  1.0000
 -11   5  -1  147125    4476                                                      171962  -20.83 -115.50  1.0000
  -5 -11  -1  142945    4366                                                      175555  -17.41 -118.78  1.0000
  -1 -11   5  149026    3899                                                      174186  -21.61 -117.07  1.0000
  -5   1 -11  139653    4509                                                      172678  -16.73 -119.96  1.0000
   1 -11  -5  135429    4643                                                      175133  -14.14 -124.65  1.0000
   1   5 -11  143903    4445                                                      170645  -18.79 -114.94  1.0000
  11   5   1  157268    4596                                                      172332  -26.46 -112.62  1.0000
   1  -5 -11  163771    3478                                                      177305  -29.77  114.56  1.0000
  11   1   5  137751    4526                                                      172695  -14.49  118.16  1.0000
  -1  -5 -11  132299    4470                                                      166368  -14.26 -120.95  1.0000
 -11   5  -1  149950    3235                                                      176330  -20.83 -115.50  1.0000
 -11  -5   1  144709    3119                                                      175764  -20.69 -123.98  1.0000
  -1  11  -5  149740    4012                                                      170474  -23.62 -115.70  1.0000
   1  -5 -11  158470    4563                                                      169495  -29.77  114.56  1.0000
   1   5  11  135433    1943                                                      171719  -14.26  120.95  1.0000
  -5  11  -1  147094    3116                                                      172801  -20.52  116.43  1.0000
   1 -11   5  152582    3848                                                      174833  -23.62  115.70  1.0000
   1  11   5  170342    3873                                                      181814  -30.28 -111.09  1.0000
  11  -1  -5  152829    4048                                                      168909  -26.91  116.72  1.0000
 -11  -5  -1  156782    2463                                                      171619  -26.46  112.62  1.0000
   5   1  11  165845    3459                                                      175733  -32.63 -115.53  1.0000
  11   1  -5  154835    3199                                                      179127  -23.70 -116.69  1.0000
  -1 -11  -5  160593    4508                                                      167982  -30.28  111.09  1.0000
  -5  -1  11  155424    4598                                                      171938  -29.06 -120.03  1.0000
  11   5  -1  141704    2086                                                      170678  -20.69  123.98  1.0000
  -1  -5 -11  133846    3594                                                      169017  -14.26 -120.95  1.0000
  -5  -1 -11  165660    4301                                                      175461  -32.63  115.53  1.0000
   5  -1  11  138102    3567                                                      170104  -16.73  119.96  1.0000
  -5   1  11  135814    4504                                                      163331  -15.64  113.66  1.0000
  -3  -5 -11  787801    7830                                                      570423  -84.46  -48.64  1.0000
   5  -3 -11  773784    7864                                                      566198  -87.48  -47.00  1.0000
 -11   5  -3  770809    7709                                                      590832  -89.07  -40.40  1.0000
  -5  -3 -11  662383    7445                                                      569092  -79.37   19.57  1.0000
  11   3   5  778979    7741                                                      558194  -80.92   49.31  1.0000
  -5  -3 -11  664620    7388                                                      571242  -79.37   19.57  1.0000
  -3  -5  11  756876    7913                                                      576744  -86.84   40.44  1.0000
  -3  -5 -11  794390    5932                                                      576247  -84.46  -48.64  1.0000
   3 -11  -5  773754    8042                                                      564121  -77.55  -46.27  1.0000
 -11  -3   5  785755    7058                                                      579232  -75.91   44.97  1.0000
 -11  -5   3  714977    6368                                                      580224  -80.59  -29.32  1.0000
  11  -3  -5  657562    7076                                                      570505  -87.46   18.83  1.0000
  -3 -11  -5  649011    7790                                                      571280  -81.71   15.99  1.0000
  -5 -11   3  723898    7502                                                      580507  -88.65   32.16  1.0000
  -5  11  -3  701362    7918                                                      580295  -83.13   26.40  1.0000
   3   5 -11  748377    8035                                                      569020  -86.84  -40.44  1.0000
  -5  -3 -11  675347    5994                                                      581554  -79.37   19.57  1.0000
  -5  11   3  693192    7641                                                      562725  -74.15  -28.05  1.0000
   5   3  11  668680    5863                                                      575144  -79.37  -19.57  1.0000
  -5   3  11  773112    7931                                                      565599  -87.48   47.00  1.0000
  -5   3 -11  767704    8055                                                      576684  -83.06  -42.41  1.0000
 -11  -5  -3  686541    7729                                                      578260  -78.00   22.92  1.0000
  11  -3  -5  657339    6266                                                      570288  -87.46   18.83  1.0000
  11   3  -5  774694    7625                                                      569455  -75.91  -44.97  1.0000
  -3  11   5  772985    7300                                                      563443  -77.55   46.27  1.0000
  11  -5  -3  780564    7553                                                      587676  -92.97  -43.99  1.0000
  -5  11  -3  686392    6314                                                      566150  -83.13   26.40  1.0000
  -3   5 -11  678012    7938                                                      560085  -78.14   25.46  1.0000
   3   5 -11  754020    4976                                                      574148  -86.84  -40.44  1.0000
  -5  -3 -11  681951    5270                                                      587905  -79.37   19.57  1.0000
  -3  -5 -11  792780    6764                                                      574824  -84.46  -48.64  1.0000
   3  -5 -11  637600    8103                                                      568913  -78.83   13.56  1.0000
   5   3 -11  705625    5852                                                      599263  -84.92   22.92  1.0000
 -11   3  -5  651575    7015                                                      576814  -84.42   15.48  1.0000
  -3 -11  -5  651794    7717                                                      573995  -81.71   15.99  1.0000
 -11   5   3  788527    6259                                                      594914  -92.97   43.99  1.0000
  -3 -11   5  685908    7061                                                      581319  -93.22  -23.69  1.0000
  -5  -3  11  672608    7970                                                      567628  -84.92  -22.92  1.0000
  -5 -11  -3  774534    7799                                                      575184  -87.39  -44.89  1.0000
  -3  11  -5  772630    6893                                                      561531  -82.17  -47.20  1.0000
  -3  11  -5  768952    7802                                                      558281  -82.17  -47.20  1.0000
 -11   5  -3  747473    5657                                                      569538  -89.07  -40.40  1.0000
   5  -3  11  778065    5438                                                      586003  -83.06   42.41  1.0000
  11  -5  -3  780542    6353                                                      587656  -92.97  -43.99  1.0000
  11   5   3  682040    7955                                                      573987  -78.00  -22.92  1.0000
  11  -3   5  644926    8034                                                      570293  -84.42  -15.48  1.0000
  -5 -11   5   46554    2764                                                       62594   12.24  -11.42  1.0000
  -5  -5 -11   38073    2822                                                       65558   21.66  -15.68  1.0000
 -11  -5  -5   40525    2976                                                       66993   21.10   -9.97  1.0000
  11   5   5   39470    3145                                                       65628   21.10    9.97  1.0000
 -11  -5   5   36043    2779                                                       64624   23.79   -9.90  1.0000
   5 -11  -5   33513    3173                                                       61035   23.90   -5.63  1.0000
  -5  11  -5   39615    2659                                                       61780   18.48    5.63  1.0000
   5   5  11   38121    2170                                                       65621   21.66   15.68  1.0000
  -5  11   5   34674    2861                                                       62601   23.90    5.63  1.0000
  -5  -5  11   38916    3008                                                       60729   18.49   -0.01  1.0000
  -5   5  11   39651    2274                                                       58439   15.53    9.39  1.0000
  -5 -11  -5   41125    2978                                                       63205   17.48  -12.04  1.0000
  -5  11  -5   42763    3140                                                       65703   18.48    5.63  1.0000
  11  -5  -5   44888    2726                                                       64099   15.46    3.97  1.0000
   5   5 -11   43574    2305                                                       66516   18.49    0.01  1.0000
 -11   5  -5   43148    2823                                                       57503   12.06   -0.74  1.0000
  -5   5 -11   36937    3173                                                       63884   22.55   -6.43  1.0000
   5  -5 -11   40011    3061                                                       58879   15.53   -9.39  1.0000
  -5  -5 -11   37602    2273                                                       64931   21.66  -15.68  1.0000
  11  -5  -5   46720    2591                                                       66287   15.46    3.97  1.0000
  -5  -5 -11   37522    2861                                                       64824   21.66  -15.68  1.0000
   7   1  11  554056    6968                                                      910870  -76.96   49.67  1.0000
 -11  -7  -1  550848    5784                                                      907982  -80.12  -48.04  1.0000
   1  -7 -11  524128    6903                                                      893513  -73.69  -56.59  1.0000
  -1   7 -11  545297   10270                                                      895558  -83.09  -44.97  1.0000
   1  -7 -11  526595   10482                                                      896761  -73.69  -56.59  1.0000
   1  11   7  569195    8180                                                      936617  -75.24   52.10  1.0000
  -1  -7 -11  547930   10343                                                      896194  -97.85   33.99  1.0000
   7  -1  11  576629    7531                                                      913033  -98.90  -28.19  1.0000
  11   1  -7  557363    9058                                                      886007  -93.95   31.29  1.0000
   1   7  11  568971    5367                                                      923694  -97.85  -33.99  1.0000
 -11   7   1  538750   10095                                                      891100  -90.89  -40.55  1.0000
  -7  11  -1  547340    7468                                                      924921  -94.70  -43.63  1.0000
 -11  -1   7  565470    9567                                                      896453  -93.95  -31.29  1.0000
  11   7   1  562602    5650                                                      923241  -80.12   48.04  1.0000
   1 -11   7  560211    8046                                                      905736  -92.62  -36.15  1.0000
   7  -1 -11  519724    9733                                                      892607  -96.13   43.42  1.0000
  -1  11  -7  559277    9570                                                      904523  -92.62   36.15  1.0000
  -1 -11   7  509545    8273                                                      910551  -85.70   57.89  1.0000
 -11  -7   1  558888   10169                                                      915039  -97.37   35.78  1.0000
  11   1  -7  589748    8191                                                      927634  -93.95   31.29  1.0000
  11  -1  -7  524223    8314                                                      905080  -81.27  -54.76  1.0000
  -7 -11  -1  546180    9945                                                      906548  -91.83   41.28  1.0000
  -7  11  -1  508709   10000                                                      873467  -94.70  -43.63  1.0000
  -7   1 -11  553625    9985                                                      883272  -98.90   28.19  1.0000
 -11  -7   1  563238    7164                                                      920731  -97.37   35.78  1.0000
  -1  -7 -11  556706    7457                                                      907680  -97.85   33.99  1.0000
 -11  -7  -1  552887   10053                                                      910631  -80.12  -48.04  1.0000
  11  -1   7  534336   10175                                                      919145  -74.51   58.89  1.0000
 -11   1  -7  541372    7998                                                      928445  -74.51  -58.89  1.0000
   1 -11  -7  573136   10387                                                      896553  -97.91   25.97  1.0000
  11   7   1  522495   10048                                                      871013  -80.12   48.04  1.0000
  -1 -11  -7  530730   10157                                                      886605  -75.24  -52.10  1.0000
  11  -1  -7  513156    8725                                                      890345  -81.27  -54.76  1.0000
 -11   1   7  503373    9634                                                      877285  -81.27   54.76  1.0000
  -7   1  11  519011   10202                                                      891653  -96.13  -43.42  1.0000
  11   7  -1  545822    6129                                                      897907  -97.37  -35.78  1.0000
  -7  11   1  549356   10109                                                      898420  -85.03   43.15  1.0000
   7  -1 -11  521034    6564                                                      894360  -96.13   43.42  1.0000
 -11  -1  -7  562182    5944                                                      908042  -95.90   33.76  1.0000
  -7  11   1  557187    6301                                                      908582  -85.03   43.15  1.0000
  -7  -1  11  515643   10175                                                      886375  -80.75   53.38  1.0000
  -7 -11   1  543583    9824                                                      904596  -80.95  -48.72  1.0000
  -1  11   7  589225    8607                                                      917168  -97.91  -25.97  1.0000
   1   7 -11  514838   10169                                                      875359  -96.88   40.30  1.0000
 -11   7  -1  515891    9980                                                      876494  -83.18   49.27  1.0000
  -1   7  11  539296    6829                                                      913459  -73.69   56.59  1.0000
  11   1   7  576037   10048                                                      926025  -95.90  -33.76  1.0000
  -7  -1 -11  549556    9983                                                      905035  -76.96  -49.67  1.0000
  -7   3 -11  259539    3835                                                      110179   37.29  -62.83  1.0000
   7   3  11  269891    3234                                                      115778   28.12  -64.08  1.0000
   7   3  11  262114    2409                                                      110668   28.12  -64.08  1.0000
  -3  -7 -11  239564    3850                                                      107850   38.85  -56.41  1.0000
  -7  -3 -11  268969    2721                                                      115170   28.12   64.08  1.0000
  -3  -7  11  251008    3804                                                      108220   31.12   61.08  1.0000
  11  -7  -3  253865    3275                                                      110435   37.68  -60.52  1.0000
   7  -3 -11  255308    2061                                                      112383   35.36  -60.08  1.0000
   3   7  11  246077    2176                                                      112335   38.85   56.41  1.0000
  -7 -11   3  257909    3743                                                      112137   31.30   61.45  1.0000
  -7  11   3  255773    1725                                                      110415   27.79  -61.88  1.0000
  -3   7  11  263174    2950                                                      109580   28.31  -65.07  1.0000
 -11   7   3  255655    3996                                                      111640   37.68   60.52  1.0000
   3 -11  -7  249733    4055                                                      107994   40.09  -60.24  1.0000
  -7  11  -3  258076    3142                                                      109288   30.09   63.19  1.0000
 -11  -3  -7  232491    2140                                                      105217   37.65  -55.18  1.0000
  -7  -3 -11  256781    3724                                                      107187   28.12   64.08  1.0000
  -3 -11  -7  248242    3613                                                      100248   25.97   65.13  1.0000
  11   7   3  261425    2084                                                      111232   26.48  -63.66  1.0000
  -3 -11   7  259712    3287                                                      111254   34.70  -62.39  1.0000
  -3  -7 -11  246779    3246                                                      112820   38.85  -56.41  1.0000
   3  -7 -11  263348    3987                                                      109693   28.31   65.07  1.0000
 -11   7  -3  246677    3663                                                      105689   35.54  -60.58  1.0000
  11   7   3  252474    3880                                                      105386   26.48  -63.66  1.0000
  -7  -3  11  252412    3913                                                      106633   37.91  -62.12  1.0000
   7  -3 -11  248400    3728                                                      107741   35.36  -60.08  1.0000
 -11  -3   7  256109    3667                                                      109429   29.11   62.48  1.0000
 -11  -7   3  263237    3133                                                      113065   32.55  -62.80  1.0000
  -3  -7 -11  240976    3044                                                      108820   38.85  -56.41  1.0000
  11  -3  -7  258505    3277                                                      111337   27.59   62.40  1.0000
  11   3  -7  256426    3612                                                      109638   29.11  -62.48  1.0000
  -3 -11  -7  261887    3774                                                      109035   25.97   65.13  1.0000
  11   3   7  237412    3773                                                      108608   37.65   55.18  1.0000
  -3  11   7  249363    3402                                                      107745   40.09   60.24  1.0000
  -7  -3 -11  267119    3489                                                      113952   28.12   64.08  1.0000
  -7 -11  -3  243508    3839                                                      107796   41.65  -57.89  1.0000
   3   7 -11  253439    2495                                                      109836   31.12  -61.08  1.0000
 -11  -7  -3  262770    3888                                                      112115   26.48   63.66  1.0000
  -7  11  -3  261725    3896                                                      111690   30.09   63.19  1.0000
 -11   3  -7  264370    3259                                                      114239   29.14   62.81  1.0000
  11  -3  -7  253470    3264                                                      108018   27.59   62.40  1.0000
  -7   3 -11  263353    2618                                                      112716   37.29  -62.83  1.0000
  -3  11  -7  241192    3537                                                      102818   33.40  -60.27  1.0000
  -7  11   3  252950    3906                                                      108549   27.79  -61.88  1.0000
  -3  11  -7  254804    3717                                                      111900   33.40  -60.27  1.0000
  -3   7 -11  253603    3956                                                      106281   29.14   63.31  1.0000
  -7   3  11  237400    3950                                                      100417   35.36   60.08  1.0000
   7  -3  11  250109    1337                                                      103950   37.29   62.83  1.0000
   5  -7 -11  257434    6586                                                      313843   18.80   18.17  1.0000
  -7 -11   5  277757    6085                                                      326478   15.70   15.06  1.0000
  -5   7  11  262946    4044                                                      319948   18.80  -18.17  1.0000
 -11  -7  -5  258320    5930                                                      308044   16.77   15.82  1.0000
  -7  11  -5  275650    6296                                                      315482   13.78    2.18  1.0000
 -11   7  -5  295467    6133                                                      323308    9.34   -3.14  1.0000
  -7  -5 -11  277331    4931                                                      330060   17.48   12.76  1.0000
  11  -5  -7  292041    5411                                                      334038   14.02    5.75  1.0000
  11   5   7  278529    5998                                                      307531    9.12   14.53  1.0000
  -5  11  -7  267508    5765                                                      306210   11.37  -23.16  1.0000
  -7 -11  -5  282772    6044                                                      307612    8.14   -9.56  1.0000
  -7  11  -5  275016    5575                                                      314804   13.78    2.18  1.0000
   7 -11  -5  260520    6227                                                      311659   16.58   20.59  1.0000
  11  -7  -5  287280    5626                                                      317778    9.27  -16.05  1.0000
  -5 -11  -7  277182    6184                                                      329634   17.02   16.48  1.0000
 -11  -5   7  254653    5790                                                      307355   17.99   13.04  1.0000
  -7  -5 -11  267148    5905                                                      318924   17.48   12.76  1.0000
 -11  -5  -7  291843    3891                                                      321545    9.12  -14.53  1.0000
  -5  -7 -11  293187    5118                                                      313232    5.96  -13.65  1.0000
  -5  -7 -11  290976    5980                                                      310942    5.96  -13.65  1.0000
 -11   7  -5  280750    5961                                                      307903    9.34   -3.14  1.0000
  -5  -7 -11  302957    4286                                                      323349    5.96  -13.65  1.0000
  -5  11  -7  273674    6113                                                      312844   11.37  -23.16  1.0000
   7  -5 -11  280316    6277                                                      305688    8.39   -9.16  1.0000
  -7   5 -11  286261    6508                                                      315683   10.01    5.99  1.0000
  -5  11   7  284085    5856                                                      313336   10.05    1.10  1.0000
 -11  -7   5  281428    5512                                                      318975   12.66   -8.55  1.0000
  -5 -11  -7  261264    5897                                                      312204   17.02   16.48  1.0000
  -5  -7 -11  288726    5300                                                      308611    5.96  -13.65  1.0000
  -7   5 -11  291420    4908                                                      321102   10.01    5.99  1.0000
   7   5  11  264130    5003                                                      315620   17.48  -12.76  1.0000
   7  -5  11  275558    2223                                                      304434   10.01   -5.99  1.0000
  -7  11   5  256148    6201                                                      306852   16.58  -20.59  1.0000
   5 -11  -7  283599    6516                                                      312825   10.05   -1.10  1.0000
  -5   7  11  256405    5284                                                      312703   18.80  -18.17  1.0000
  -5  -7  11  274704    6366                                                      314737   13.78   -6.59  1.0000
 -11   5  -7  260707    5508                                                      308988   15.64   20.30  1.0000
  -5 -11  -7  274519    4642                                                      326721   17.02   16.48  1.0000
   5   7  11  304874    4425                                                      325333    5.96   13.65  1.0000
 -11  -5  -7  279765    5703                                                      308833    9.12  -14.53  1.0000
  -5  11   7  305184    4481                                                      335476   10.05    1.10  1.0000
  -5   7 -11  260539    6376                                                      307710   15.08   21.61  1.0000
  -7  -5  11  256592    6261                                                      296753   11.58  -28.29  1.0000
  11  -5  -7  266902    5537                                                      307103   14.02    5.75  1.0000
  -5 -11   7  294768    5699                                                      324181    9.75   -7.68  1.0000
  11   7   5  261604    6088                                                      311639   16.77  -15.82  1.0000
  -7  -5 -11  256445    5609                                                      307198   17.48   12.76  1.0000
  -7  -7 -11  328175    4482                                                      215728  -41.00   -8.95  1.0000
  -7   7  11  348511    3683                                                      226027  -43.29    4.50  1.0000
 -11  -7   7  336300    5096                                                      220356  -41.60   -4.78  1.0000
  11   7   7  338432    5300                                                      221234  -41.96    4.65  1.0000
  -7  11  -7  341279    5182                                                      221091  -42.89    3.33  1.0000
 -11   7  -7  347397    5128                                                      220276  -45.15    0.50  1.0000
  -7  -7  11  319177    5423                                                      204708  -42.36    4.12  1.0000
   7  -7 -11  344069    5714                                                      222451  -43.29   -4.50  1.0000
  -7  11  -7  346678    5379                                                      225442  -42.89    3.33  1.0000
  -7  -7 -11  329105    4948                                                      216483  -41.00   -8.95  1.0000
 -11  -7  -7  346562    3728                                                      227819  -41.96   -4.65  1.0000
  -7 -11  -7  333834    5248                                                      218636  -41.51   -4.47  1.0000
 -11   7  -7  351002    5500                                                      223148  -45.15    0.50  1.0000
  -7   7 -11  333719    4653                                                      220514  -40.73   -5.15  1.0000
  -7 -11  -7  337965    4935                                                      221982  -41.51   -4.47  1.0000
   7 -11  -7  328861    5669                                                      217347  -40.35   -1.68  1.0000
   7   7  11  338977    4348                                                      224514  -41.00    8.95  1.0000
  11  -7  -7  343205    5131                                                      222467  -42.96    3.79  1.0000
  -7  11   7  334965    5390                                                      222315  -40.35    1.68  1.0000
 -11  -7  -7  337117    5122                                                      220171  -41.96   -4.65  1.0000
  -7   7 -11  338679    5702                                                      224551  -40.73   -5.15  1.0000
  -7 -11   7  338115    5041                                                      213650  -44.85   -2.30  1.0000
  11   9   1  118185    2376                                                       83979  -23.90   -8.14  1.0000
   9  -1  11  110160    2157                                                       86129   -7.25   12.90  1.0000
   1  11   9  127740    2655                                                       89574  -25.20   -9.25  1.0000
 -11  -1  -9  121409    2322                                                       89298  -14.97  -11.86  1.0000
  11   9  -1  116510    2473                                                       84684   -7.87   18.37  1.0000
  -9 -11   1  128618    3767                                                       87806  -22.97   12.11  1.0000
  -9  11  -1  117613    3808                                                       84307  -12.47   15.35  1.0000
 -11  -1   9  118408    3709                                                       86881  -16.61   10.50  1.0000
  -1  11  -9  118037    3552                                                       82204  -19.34  -12.02  1.0000
  -9   1 -11  111870    2105                                                       87642   -7.25  -12.90  1.0000
  -1 -11   9  120936    2706                                                       84557  -12.07  -17.87  1.0000
   1  -9 -11  126161    2021                                                       87639  -22.47   11.24  1.0000
  -9 -11  -1  117152    3708                                                       86352  -11.51  -14.12  1.0000
  -1  -9  11  115883    2325                                                       89575  -14.21    8.42  1.0000
  -9  -1  11  129263    3833                                                       87699  -15.27  -18.31  1.0000
  -1  -9 -11  124236    2359                                                       92340  -12.21  -13.60  1.0000
  -1 -11  -9  120452    3638                                                       83438  -25.20    9.25  1.0000
 -11   9  -1  112227    3660                                                       80830  -14.85  -12.46  1.0000
  -9  11   1  124239    2492                                                       87339  -20.90  -11.22  1.0000
  11   1  -9  113542    3055                                                       82713  -16.61  -10.50  1.0000
  -1   9 -11  131577    3731                                                       87517  -19.85   16.44  1.0000
 -11  -1  -9  119257    2515                                                       87454  -14.97  -11.86  1.0000
  11   1  -9  114169    3114                                                       83250  -16.61  -10.50  1.0000
   1 -11  -9  108293    3763                                                       81796   -8.94  -13.72  1.0000
  -9  -1 -11  119707    1409                                                       84418  -25.01    8.17  1.0000
   1  -9 -11  121612    3793                                                       83837  -22.47   11.24  1.0000
   1   9  11  116710    2158                                                       85868  -12.21   13.60  1.0000
   9   1  11  123856    2151                                                       87940  -25.01   -8.17  1.0000
  -9   1 -11  111406    3697                                                       87231   -7.25  -12.90  1.0000
  -9  11  -1  117944    2734                                                       84588  -12.47   15.35  1.0000
   1   9 -11  115321    3616                                                       89081  -14.21   -8.42  1.0000
   1 -11   9  128476    2637                                                       90972  -19.34   12.02  1.0000
  -9  -1 -11  117170    3697                                                       82271  -25.01    8.17  1.0000
 -11   1   9  120648    3460                                                       82155  -15.54  -16.79  1.0000
 -11  -9  -1  119818    3788                                                       85368  -23.90    8.14  1.0000
  -9  11   1  125602    3860                                                       88487  -20.90  -11.22  1.0000
   1   9  11  118124    1460                                                       87081  -12.21   13.60  1.0000
 -11  -9   1  120454    2598                                                       88056   -7.87  -18.37  1.0000
   9  -1  11  111256    2487                                                       87099   -7.25   12.90  1.0000
  -1  -9 -11  115945    3651                                                       85212  -12.21  -13.60  1.0000
  -1   9  11  121178    2510                                                       83475  -22.47  -11.24  1.0000
   1  -9  11  131394    2016                                                       87368  -19.85  -16.44  1.0000
   1  11  -9  123054    3688                                                       86330  -12.07   17.87  1.0000
 -11  -9   1  116846    3689                                                       84971   -7.87  -18.37  1.0000
  -1 -11  -9  125300    1692                                                       87516  -25.20    9.25  1.0000
 -11   1  -9  134011    2572                                                       89526  -20.34   16.08  1.0000
  11   1   9  120772    3597                                                       88752  -14.97   11.86  1.0000
   9  -1 -11  119258    2591                                                       88848  -13.47  -11.91  1.0000
   9   1 -11  129734    2818                                                       88086  -15.27   18.31  1.0000
  11  -1  -9  131228    3309                                                       90926  -15.54   16.79  1.0000
  -9   1  11  117013    3827                                                       86911  -13.47   11.91  1.0000
  11   1   9  116339    1254                                                       84956  -14.97   11.86  1.0000
   9  -1 -11  122147    3491                                                       91344  -13.47  -11.91  1.0000
   9   1  11  116361    2355                                                       81586  -25.01   -8.17  1.0000
  11  -1  -9  120518    2896                                                       82048  -15.54   16.79  1.0000
  -1  11   9  109101    2810                                                       82497   -8.94   13.72  1.0000
 -11   9   1  126517    3907                                                       89671  -15.31   14.76  1.0000
 -11  -9  -1  127031    2245                                                       91521  -23.90    8.14  1.0000
 -11  -9   3   62518    2493                                                       57642  -32.06  106.04  1.0000
  -3  -9  11   62351    2174                                                       54778  -35.76 -111.35  1.0000
  -9  11   3   61256    1755                                                       55758  -28.72  104.17  1.0000
  -3  -9 -11   64445    2256                                                       56882  -34.59  102.19  1.0000
   9  -3 -11   64025    1963                                                       56382  -35.52  104.06  1.0000
 -11   3  -9   54975    3144                                                       50882  -16.22 -105.10  1.0000
  -3 -11  -9   58116    2917                                                       57778  -19.73 -106.48  1.0000
   3 -11   9   66705    2218                                                       58653  -35.28  -98.39  1.0000
 -11  -3  -9   63548    1993                                                       52981  -32.76   98.52  1.0000
 -11   9  -3   60614    2718                                                       54858  -28.47  107.90  1.0000
   3  -9 -11   55980    3254                                                       52098  -17.76 -104.10  1.0000
  11   3  -9   62030    2716                                                       46660  -35.93  100.26  1.0000
   3  -9  11   60554    1481                                                       56811  -26.05  104.52  1.0000
  -3  -9 -11   61948    2890                                                       49044  -34.59  102.19  1.0000
  -9  11   3   59792    3151                                                       50753  -28.72  104.17  1.0000
 -11  -9  -3   59646    3150                                                       53351  -27.30 -106.83  1.0000
  -9  11  -3   61394    3099                                                       57251  -31.95 -112.11  1.0000
  -9   3 -11   62537    2089                                                       54456  -35.85  109.42  1.0000
  -9   3  11   61642    3284                                                       47919  -35.52 -104.06  1.0000
   9  -3  11   62467    1659                                                       54125  -35.85 -109.42  1.0000
  -9  11  -3   60740    2553                                                       53700  -31.95 -112.11  1.0000
  -3   9 -11   59296    3121                                                       52583  -26.05 -104.52  1.0000
  -9  -3 -11   58186    2506                                                       54631  -22.58 -107.90  1.0000
  11   3   9   64532    2940                                                       55520  -32.76  -98.52  1.0000
  -3 -11  -9   57071    3090                                                       53948  -19.73 -106.48  1.0000
  -3  11   9   63601    1671                                                       55078  -36.68 -105.57  1.0000
  -3  11  -9   65099    3124                                                       54634  -35.28   98.39  1.0000
 -11  -3  -9   65008    1798                                                       56716  -32.76   98.52  1.0000
   9  -3 -11   62953    3026                                                       52789  -35.52  104.06  1.0000
  -3 -11   9   59018    2475                                                       59244  -22.65  110.94  1.0000
 -11  -9  -3   60292    1332                                                       55820  -27.30 -106.83  1.0000
 -11   9   3   61374    3022                                                       51660  -30.97 -102.94  1.0000
   3 -11  -9   62791    3292                                                       52021  -36.68  105.57  1.0000
  -9 -11  -3   62832    3232                                                       56955  -29.03  101.33  1.0000
  11  -3  -9   58782    2292                                                       52936  -26.00 -112.67  1.0000
  -3  -9 -11   63372    2690                                                       53661  -34.59  102.19  1.0000
 -11  -3   9   62997    2976                                                       49717  -35.93 -100.26  1.0000
  -9 -11   3   60706    3167                                                       56316  -25.67 -104.00  1.0000
  -9  -3  11   58585    3237                                                       54618  -22.02  103.04  1.0000
   9   3  11   57085    2637                                                       49817  -22.58  107.90  1.0000
  -3  11   9   63461    2619                                                       54565  -36.68 -105.57  1.0000
  -3   9  11   57509    2435                                                       57240  -17.76  104.10  1.0000
  -3 -11  -9   57395    1906                                                       55175  -19.73 -106.48  1.0000
 -11   9  -3   60245    3243                                                       53346  -28.47  107.90  1.0000
   3   9  11   64349    1771                                                       56601  -34.59 -102.19  1.0000
  -9   3 -11   62488    3095                                                       54221  -35.85  109.42  1.0000
  11  -3  -9   58366    2674                                                       50180  -26.00 -112.67  1.0000
 -11   3  -9   56102    2366                                                       55069  -16.22 -105.10  1.0000
  11   9   3   59752    2001                                                       53768  -27.30  106.83  1.0000
 -11  -9   3   61704    3242                                                       54738  -32.06  106.04  1.0000
  11   9   3   58989    3132                                                       50655  -27.30  106.83  1.0000
  11  -9  -5   54970    3057                                                       62497  -10.17   -2.13  1.0000
  11  -5  -9   50029    2484                                                       61784  -11.93   -1.10  1.0000
  11   9   5   52490    3051                                                       58877  -13.61   -8.82  1.0000
  -5  -9 -11   57688    2921                                                       63447  -10.34   -4.71  1.0000
   9  -5 -11   58982    3325                                                       65086  -10.13   -4.10  1.0000
  11   5   9   57652    3204                                                       63228  -11.03    5.91  1.0000
 -11   5  -9   53898    3522                                                       65215  -12.27    0.34  1.0000
  -9 -11  -5   53880    3238                                                       60426   -7.04    0.40  1.0000
 -11  -9   5   47555    2787                                                       58699  -16.49   -5.70  1.0000
 -11  -5  -9   59982    2295                                                       65687  -11.03   -5.91  1.0000
  -9  11   5   50157    3408                                                       59338  -15.01   -6.63  1.0000
  -9 -11   5   49255    3396                                                       61018  -14.22    1.43  1.0000
 -11  -5  -9   59866    2912                                                       65564  -11.03   -5.91  1.0000
  -5  -9 -11   53188    3077                                                       58692  -10.34   -4.71  1.0000
  -9  -5 -11   56927    2722                                                       63199  -10.84    5.00  1.0000
   5  11   9   60886    2589                                                       66089   -9.12   -4.23  1.0000
 -11   9   5   49940    3397                                                       57100  -10.17    2.13  1.0000
   5  -9  11   55977    1622                                                       64001  -12.03   -4.34  1.0000
   9 -11  -5   54726    3121                                                       64368  -15.01    6.63  1.0000
  -9 -11   5   51484    2994                                                       63515  -14.22    1.43  1.0000
  -9  11   5   50263    1430                                                       59456  -15.01   -6.63  1.0000
  11  -5  -9   48971    3057                                                       60604  -11.93   -1.10  1.0000
  -9  11  -5   53737    2941                                                       62895  -13.49    4.74  1.0000
  -9   5 -11   52535    3542                                                       59576  -13.64   -7.38  1.0000
 -11   9  -5   51666    3318                                                       61123  -11.47   -1.08  1.0000
 -11   9  -5   52955    3122                                                       62531  -11.47   -1.08  1.0000
  -9  -5  11   51044    3324                                                       61486  -10.34    1.31  1.0000
  -5   9  11   52330    2795                                                       62566  -12.44   -1.68  1.0000
  -5  -9  11   53970    3510                                                       61155  -13.05    6.41  1.0000
 -11   5  -9   50982    2783                                                       61989  -12.27    0.34  1.0000
  -5  11  -9   57474    3290                                                       64300  -13.38   -7.80  1.0000
  -9   5 -11   55397    2538                                                       62662  -13.64   -7.38  1.0000
  -9  11  -5   56214    3440                                                       65597  -13.49    4.74  1.0000
 -11  -9  -5   56531    3221                                                       63217  -13.61    8.82  1.0000
   5  -9 -11   45789    3434                                                       55350  -12.44    1.68  1.0000
  -5  11   9   49665    2896                                                       57412  -14.23    6.94  1.0000
 -11  -9   5   46504    3339                                                       57513  -16.49   -5.70  1.0000
  -9  -5 -11   56427    2613                                                       62669  -10.84    5.00  1.0000
  -5 -11  -9   57920    3255                                                       62982   -9.12    4.23  1.0000
  -5 -11   9   53832    2874                                                       65681   -9.27    3.72  1.0000
  -5 -11  -9   57313    3093                                                       62346   -9.12    4.23  1.0000
  -5  -9 -11   57018    2661                                                       62739  -10.34   -4.71  1.0000
   5 -11  -9   52293    3462                                                       60275  -14.23   -6.94  1.0000
  -5  11  -9   53561    3088                                                       60105  -13.38   -7.80  1.0000
   5   9  11   57053    2247                                                       62776  -10.34    4.71  1.0000
 -11  -5   9   53962    3358                                                       62682  -16.51   10.01  1.0000
  -5   9 -11   49004    3116                                                       56470  -12.03    4.34  1.0000
   9   5  11   61188    2884                                                       67716  -10.84   -5.00  1.0000
 -11  -9   7   76862    3486                                                       75433   21.21  -28.16  1.0000
  -7   9  11   78513    3347                                                       78378   23.75  -31.36  1.0000
   7  11   9   80049    3049                                                       77649   28.49  -32.91  1.0000
  -9  11   7   82768    3843                                                       75849   25.99  -27.11  1.0000
  -9  -7 -11   83119    3131                                                       79741   27.23   31.04  1.0000
 -11   9   7   58397    3825                                                       76687   22.67   50.36  1.0000
  -7  -9  11   62344    3617                                                       76371   23.92   46.63  1.0000
  11   7   9   61860    3446                                                       76171   24.77   47.59  1.0000
   9   7  11   84587    3139                                                       81293   27.23  -31.04  1.0000
  -9  -7  11   78758    3938                                                       81733   20.43  -31.28  1.0000
  -7  -9 -11   67161    3261                                                       80764   25.25  -46.16  1.0000
  -7 -11  -9   82110    3482                                                       79866   28.49   32.91  1.0000
  -9   7 -11   69547    3183                                                       83611   23.70  -44.97  1.0000
  -7  -9 -11   60720    3298                                                       72601   25.25  -46.16  1.0000
 -11   9  -7   56926    3541                                                       73249   20.50  -47.39  1.0000
  -9 -11   7   60140    3528                                                       77811   22.08   48.89  1.0000
 -11  -9  -7   82589    3623                                                       76697   28.72   30.06  1.0000
  -7 -11  -9   78055    3279                                                       75502   28.49   32.91  1.0000
 -11  -7  -9   64027    3401                                                       78969   24.77  -47.59  1.0000
  11   9   7   88717    3606                                                       83083   28.72  -30.06  1.0000
  -9 -11  -7   68471    3797                                                       82418   26.10  -46.73  1.0000
  -7  11  -9   61269    3577                                                       78371   22.36  -48.33  1.0000
  -9  -7 -11   79595    3055                                                       76011   27.23   31.04  1.0000
  11  -7  -9   87465    3682                                                       83303   24.00   27.75  1.0000
   9 -11  -7   83379    3755                                                       76472   25.99   27.11  1.0000
 -11  -7   9   62035    3694                                                       74763   23.84   45.54  1.0000
   7  -9 -11   77985    3724                                                       77810   23.75   31.36  1.0000
  -9  11  -7   84859    3565                                                       78685   24.03   26.12  1.0000
 -11   9  -7   59260    3497                                                       76312   20.50  -47.39  1.0000
  -7   9 -11   81631    3390                                                       79060   23.58   28.96  1.0000
  11  -9  -7   60294    3586                                                       79242   22.67  -50.36  1.0000
  -7  11  -9   63355    3576                                                       81098   22.36  -48.33  1.0000
   7 -11  -9   66442    4002                                                       82549   24.06  -47.49  1.0000
 -11   7  -9   77618    3812                                                       75802   23.93   30.10  1.0000
   7   9  11   69156    2896                                                       83270   25.25   46.16  1.0000
  -7 -11   9   77030    3647                                                       78398   18.50  -28.23  1.0000
 -11  -7  -9   64622    2661                                                       79735   24.77  -47.59  1.0000
  -9   7 -11   67676    3961                                                       81288   23.70  -44.97  1.0000
  -7   9 -11   83511    3896                                                       81030   23.58   28.96  1.0000
  -9  11  -7   92054    3679                                                       86004   24.03   26.12  1.0000
  -9 -11   7   62061    3731                                                       80347   22.08   48.89  1.0000
  -7 -11   9   75205    3331                                                       76455   18.50  -28.23  1.0000
  -7  11   9   62549    3455                                                       77542   24.06   47.49  1.0000
 -11   7  -9   79694    3337                                                       78003   23.93   30.10  1.0000
   9  -7 -11   60437    3841                                                       76247   21.07  -46.46  1.0000
   9  11   7   63241    3347                                                       75783   26.10   46.73  1.0000
   9  11   9  771465   10610                                                      988664  -43.61    3.54  1.0000
  -9  -9 -11  749180   10402                                                      960534  -43.06   -3.18  1.0000
  -9   9 -11  725640   11837                                                      931943  -42.69   -2.68  1.0000
  11  -9  -9  724944   11561                                                      944093  -45.20   -2.55  1.0000
  -9   9  11  710840   11039                                                      920725  -43.79    2.17  1.0000
   9  -9 -11  714252   11917                                                      924608  -43.79   -2.17  1.0000
   9 -11  -9  724681   11961                                                      930664  -42.66   -1.91  1.0000
  -9  -9  11  715259   11622                                                      925864  -43.81    2.15  1.0000
 -11   9  -9  733005   10913                                                      947936  -44.17   -2.73  1.0000
  -9 -11   9  711775   11296                                                      926195  -44.64    4.22  1.0000
 -11   9   9  698021   11545                                                      913333  -45.20    2.55  1.0000
  -9  -9 -11  752738   10356                                                      964563  -43.06   -3.18  1.0000
  -9  11  -9  738091   11506                                                      949914  -43.43   -4.09  1.0000
  -9 -11  -9  737192   11051                                                      949812  -43.61   -3.54  1.0000
 -11  -9  -9  748213   10849                                                      954911  -42.19   -2.82  1.0000
  -9 -11  -9  760509   10390                                                      976255  -43.61   -3.54  1.0000
  -9   9 -11  747934   10600                                                      957187  -42.69   -2.68  1.0000
  11   9   9  743505   10847                                                      949591  -42.19    2.82  1.0000
 -11   9  -9  730374   11694                                                      944944  -44.17   -2.73  1.0000
 -11  -9   9  715687   11125                                                      919382  -42.44    1.43  1.0000
  -9  11   9  721564   11361                                                      927131  -42.66    1.91  1.0000
  -9  11  -9  723164   11209                                                      932968  -43.43   -4.09  1.0000
   9   9  11  770296   10052                                                      984426  -43.06    3.18  1.0000
 -11 -11   1  218214    5486                                                      193702   10.72   10.98  1.0000
  11   1 -11  231517    4861                                                      193272   16.01    7.54  1.0000
 -11 -11  -1  222758    5294                                                      197734   10.26   -1.01  1.0000
  -1 -11 -11  215647    5598                                                      191930   10.30    8.11  1.0000
 -11   1 -11  229809    3528                                                      209845    9.37   15.26  1.0000
 -11  -1 -11  232454    4244                                                      204366   11.70    7.70  1.0000
 -11  -1 -11  229473    2874                                                      201569   11.70    7.70  1.0000
 -11  -1  11  227375    5390                                                      189485   16.01   -7.54  1.0000
   1 -11 -11  214778    5666                                                      191267   10.74   12.44  1.0000
   1 -11  11  243669    3544                                                      206418   14.91   -4.14  1.0000
  -1  11  11  225424    4027                                                      201351   10.74  -12.44  1.0000
  -1 -11 -11  227023    2947                                                      202684   10.30    8.11  1.0000
  11   1  11  224253    2469                                                      196673   11.70   -7.70  1.0000
 -11  11  -1  211406    4321                                                      194760    7.03   -4.90  1.0000
   1  11 -11  204359    5485                                                      185981    8.34    9.27  1.0000
 -11  11  -1  208956    5483                                                      192408    7.03   -4.90  1.0000
 -11  11   1  223735    5595                                                      190380   13.86    4.40  1.0000
 -11 -11  -1  233705    3666                                                      208055   10.26   -1.01  1.0000
   1  11  11  224976    2818                                                      200747   10.30   -8.11  1.0000
  11   1  11  221886    5077                                                      194454   11.70   -7.70  1.0000
  -1 -11  11  224965    3817                                                      205695    8.34   -9.27  1.0000
  11   1 -11  227861    4349                                                      189929   16.01    7.54  1.0000
  11  -1 -11  205238    4046                                                      189196    6.93    4.56  1.0000
 -11   1 -11  207705    5491                                                      188658    9.37   15.26  1.0000
   1  11  11  226585    3640                                                      202269   10.30   -8.11  1.0000
  11  -1 -11  208390    5003                                                      192224    6.93    4.56  1.0000
 -11 -11   1  236662    4134                                                      211144   10.72   10.98  1.0000
  11  -1  11  215628    3289                                                      196247    9.37  -15.26  1.0000
  -1  11 -11  233724    5518                                                      197270   14.91    4.14  1.0000
 -11  11   1  232316    4002                                                      198304   13.86    4.40  1.0000
 -11   1  11  189367    5298                                                      173964    6.93   -4.56  1.0000
 -11 -11  -3  333206    6831                                                      336662   -1.05   -5.13  1.0000
  -3  11 -11  319443    7116                                                      338584   -6.25    1.83  1.0000
 -11 -11  -3  360845    3959                                                      364449   -1.05   -5.13  1.0000
 -11  11   3  332121    7281                                                      341394   -3.00   -0.65  1.0000
 -11  11  -3  353367    6082                                                      349447    1.26    1.58  1.0000
   3  11  11  363448    4570                                                      368927   -1.63    4.90  1.0000
  -3 -11  11  368120    5394                                                      360119    2.57   -3.90  1.0000
  11   3  11  334200    6459                                                      342334   -2.55    5.26  1.0000
  -3 -11 -11  327585    6949                                                      332779   -1.63   -4.90  1.0000
 -11   3 -11  344704    7264                                                      340327    1.40   -0.74  1.0000
   3 -11 -11  331868    7446                                                      337620   -1.83   -3.92  1.0000
   3 -11  11  346186    4426                                                      366101   -6.25   -1.83  1.0000
 -11 -11   3  343665    7165                                                      352044   -2.39   -7.99  1.0000
  -3  11  11  351477    5796                                                      357399   -1.83    3.92  1.0000
 -11  -3 -11  337830    5379                                                      346009   -2.55   -5.26  1.0000
 -11 -11   3  352793    5846                                                      361288   -2.39   -7.99  1.0000
  -3 -11 -11  345244    6547                                                      350580   -1.63   -4.90  1.0000
 -11   3 -11  365006    5202                                                      360501    1.40   -0.74  1.0000
  11   3 -11  328467    6111                                                      338739   -3.31    2.41  1.0000
 -11  11  -3  338497    7145                                                      334661    1.26    1.58  1.0000
 -11  -3  11  330931    7154                                                      341242   -3.31   -2.41  1.0000
  11  -3 -11  354887    5206                                                      353710    0.42    2.88  1.0000
  11  -3 -11  355097    6724                                                      353920    0.42    2.88  1.0000
  -3 -11 -11  357665    4793                                                      363099   -1.63   -4.90  1.0000
 -11 -11   5   52556    3813                                                       66452  -10.73   -0.12  1.0000
  11  -5 -11   51427    3630                                                       65570  -10.79   -8.53  1.0000
  -5 -11 -11   58560    3345                                                       69339   -7.80   -7.89  1.0000
  -5  11  11   53687    3175                                                       65404   -8.83    7.97  1.0000
 -11   5 -11   56608    2895                                                       70054   -9.77   -9.25  1.0000
   5 -11 -11   49960    3852                                                       61268   -8.83   -7.97  1.0000
 -11  11  -5   54220    3345                                                       68102  -10.47   -5.78  1.0000
 -11  11   5   52231    3563                                                       60761   -6.63    6.27  1.0000
 -11  -5 -11   54331    2655                                                       64464   -7.60   -8.19  1.0000
  -5 -11  11   55190    2987                                                       71187  -11.92    4.98  1.0000
 -11 -11  -5   54094    3590                                                       64606   -7.83   -9.30  1.0000
  -5 -11 -11   61344    2779                                                       72375   -7.80   -7.89  1.0000
   5  11  11   60338    2578                                                       71278   -7.80    7.89  1.0000
 -11   5 -11   49628    3715                                                       62227   -9.77   -9.25  1.0000
  -5  11 -11   54326    3391                                                       63720   -7.20   -4.96  1.0000
 -11  -5 -11   62944    3048                                                       73852   -7.60   -8.19  1.0000
   5 -11  11   61620    2228                                                       71612   -7.20    4.96  1.0000
 -11  11  -5   47772    3667                                                       60838  -10.47   -5.78  1.0000
  11  11   5   56805    3466                                                       67580   -7.83    9.30  1.0000
  11   5  11   58523    3275                                                       69040   -7.60    8.19  1.0000
  -5 -11 -11   50448    3402                                                       60455   -7.80   -7.89  1.0000
 -11  -5  11   51485    3665                                                       61182   -7.62    4.76  1.0000
 -11 -11   5   52180    3220                                                       66029  -10.73   -0.12  1.0000
  -7 -11 -11   54173    2264                                                       11245   48.32    7.41  1.0000
  11   7  11   54607    2071                                                       11359   48.50   -7.53  1.0000
 -11 -11  -7   50715    2279                                                        9681   48.39    7.89  1.0000
 -11  11   7   52213    2359                                                       10188   47.97    0.35  1.0000
  11 -11  -7   53086    2455                                                       10575   47.97   -0.35  1.0000
 -11  11  -7   45518    2038                                                        7872   46.86   -0.68  1.0000
   7 -11 -11   44440    2483                                                        7379   47.47    7.31  1.0000
 -11  -7 -11   53954    2136                                                       11057   48.50    7.53  1.0000
  -7  11  11   44361    2181                                                        7346   47.47   -7.31  1.0000
 -11 -11   7   56719    2293                                                       13174   46.55    3.89  1.0000
  -7  11 -11   62035    2719                                                       13953   49.24   -0.31  1.0000
   7  11  11   56287    1898                                                       12236   48.32   -7.41  1.0000
 -11   7 -11   46849    1940                                                        9438   45.47    7.95  1.0000
  -7  11 -11   50854    2258                                                        8943   49.24   -0.31  1.0000
 -11  -7  11   53573    2321                                                       10600   48.56   -4.30  1.0000
  11  11   7   53204    2232                                                       10808   48.39   -7.89  1.0000
  -7 -11  11   50571    2440                                                        9580   47.83   -2.46  1.0000
 -11  11  -7   49066    2130                                                        9387   46.86   -0.68  1.0000
 -11  -7 -11   50561    1802                                                        9524   48.50    7.53  1.0000
 -11   7 -11   49777    2631                                                       10803   45.47    7.95  1.0000
  -7 -11 -11   50945    2087                                                        9776   48.32    7.41  1.0000
  11  -7 -11   50974    2416                                                        9528   48.27    2.39  1.0000
 -11  11  -9   94408    4271                                                      107618   -7.79    1.93  1.0000
 -11   9 -11   87892    3953                                                      101433   -8.13    5.38  1.0000
  11 -11  -9   81074    4379                                                       96982   -9.97    3.44  1.0000
 -11  -9  11   83038    4652                                                      101261  -11.20   -4.33  1.0000
  -9 -11 -11   82143    3958                                                       98132   -9.51   10.58  1.0000
 -11 -11   9   97662    4446                                                      111931   -8.29    1.13  1.0000
  -9  11 -11   79747    4529                                                       98934  -12.00    3.93  1.0000
  -9 -11  11   92246    4429                                                      102284   -6.01   -2.51  1.0000
 -11  -9 -11   85036    3589                                                      104650  -11.65    8.59  1.0000
  11  11   9   86410    4059                                                      101068   -8.70   -8.01  1.0000
 -11   9  11   91588    4343                                                      101549   -5.82   -6.20  1.0000
  -9  11  11   82295    4169                                                       97379   -9.26   -6.46  1.0000
 -11   9 -11   86047    4593                                                       99448   -8.13    5.38  1.0000
 -11 -11  -9   84733    4171                                                       99250   -8.70    8.01  1.0000
  11   9  11   85573    3997                                                      105247  -11.65   -8.59  1.0000
   9 -11 -11   82916    4641                                                       98055   -9.26    6.46  1.0000
  11  -9 -11   87838    4421                                                       97594   -5.82    6.20  1.0000
 -11  11  -9   88147    4350                                                      100925   -7.79    1.93  1.0000
   9  11  11   89256    3823                                                      105923   -9.51  -10.58  1.0000
  -9  11 -11   79074    4100                                                       98184  -12.00    3.93  1.0000
 -11  11   9   83472    4338                                                       99604   -9.97   -3.44  1.0000
  -9 -11 -11   86890    3860                                                      103335   -9.51   10.58  1.0000
 -11  -9 -11   84264    4003                                                      103791  -11.65    8.59  1.0000
 -11 -11 -11  173453    4464                                                      125494  -23.51   -4.37  1.0000
 -11 -11 -11  170528    4015                                                      123006  -23.51   -4.37  1.0000
  11  11  11  166248    4288                                                      119373  -23.51    4.37  1.0000
 -11 -11  11  158161    4768                                                      114907  -22.14    3.27  1.0000
 -11  11  11  152965    4704                                                      110485  -22.11    2.07  1.0000
 -11  11 -11  155600    4415                                                      113825  -21.54   -3.52  1.0000
 -11  11 -11  160828    4885                                                      118305  -21.54   -3.52  1.0000
  11 -11 -11  157407    4907                                                      114266  -22.11   -2.07  1.0000
  12   0   0   32321    2618                                                       93827   47.57   -1.82  1.0000
   0 -12   0   31773    2300                                                       94446   48.53    1.86  1.0000
   0   0 -12   29637    2088                                                       89329   47.60   -4.95  1.0000
   0   0  12   28872    3150                                                       87995   47.60    4.95  1.0000
   0  12   0   35293    3493                                                      100450   48.53   -1.86  1.0000
  12   0   0   31825    3468                                                       92980   47.57   -1.82  1.0000
   0   0 -12   32464    3267                                                       94196   47.60   -4.95  1.0000
  12   2   0    4822    1038                                                         459  -33.92   -4.08  1.0000
  12   0  -2    4083    1422                                                        1158  -34.82  -11.94  1.0000
  -2   0  12    5957    1553                                                        1175  -40.43  -11.07  1.0000
   2 -12   0    6383     810                                                         335  -35.30   10.81  1.0000
   2   0  12    5313     645                                                         769  -36.44  -10.18  1.0000
  -2  12   0    1518    1727                                                        3512  -35.30  -10.81  1.0000
  12   0   2    6603     939                                                         210  -35.46   -6.25  1.0000
   0 -12   2    5736    1614                                                         807  -36.03   15.30  1.0000
   0  -2 -12    4524    1248                                                        1155  -37.11    8.47  1.0000
  -2   0 -12    4288    1425                                                        1235  -36.44   10.18  1.0000
   0  -2  12    5088    1064                                                        1283  -38.10  -13.08  1.0000
  -2 -12   0    2490    1623                                                        2002  -34.24    9.67  1.0000
  12   0  -2    5966     509                                                         427  -34.82  -11.94  1.0000
   0  12   2    7223    1559                                                          81  -34.06   -9.45  1.0000
  -2   0 -12    6171     917                                                         487  -36.44   10.18  1.0000
   0   2 -12    5647    1481                                                        1024  -38.10   13.08  1.0000
  12  -2   0    2449    1672                                                        2360  -34.09  -13.96  1.0000
   0  -2  12    4532    1592                                                        1586  -38.10  -13.08  1.0000
  12   2   0    1302    1574                                                        3001  -33.92   -4.08  1.0000
   0  -2 -12    5194     513                                                         851  -37.11    8.47  1.0000
  12   0   2    5145    1760                                                         578  -35.46   -6.25  1.0000
   2   0  12    6723    1472                                                         347  -36.44  -10.18  1.0000
   0 -12   2    5063    1152                                                        1088  -36.03   15.30  1.0000
   0 -12  -2    5019     664                                                         536  -34.06    9.45  1.0000
   2   0 -12    6045    1471                                                        1137  -40.43   11.07  1.0000
  -2 -12   0    3726    1111                                                        1128  -34.24    9.67  1.0000
  12   2  -2   52769    1571                                                       18645   35.25  -10.52  1.0000
   2   2  12   58092     524                                                       20791   36.78   -9.21  1.0000
   2   2 -12   55592    2057                                                       20959   34.64   10.17  1.0000
  12   2  -2   58782     675                                                       22336   35.25  -10.52  1.0000
   2 -12   2   60353    1556                                                       21620   37.75   15.10  1.0000
  12   2   2   60635    1058                                                       21543   37.55   -5.09  1.0000
  -2  -2 -12   60042    1880                                                       21977   36.78    9.21  1.0000
   2  -2 -12   55445    2020                                                       21875   33.30    9.66  1.0000
  12   2   2   61259    1995                                                       21917   37.55   -5.09  1.0000
  -2  -2 -12   59967    1270                                                       21932   36.78    9.21  1.0000
  -2   2 -12   59700    2156                                                       22328   36.00    8.20  1.0000
  12  -2   2   51457    1679                                                       18482   34.39   -7.43  1.0000
  -2   2 -12   54686    1611                                                       19277   36.00    8.20  1.0000
  -2  -2 -12   58256    1103                                                       20890   36.78    9.21  1.0000
  12  -2  -2   57872    1172                                                       21038   36.41  -13.73  1.0000
   2  -2  12   60751    2079                                                       22978   36.00   -8.20  1.0000
  12  -2   2   57075    2042                                                       21934   34.39   -7.43  1.0000
  -2  12  -2   64969    2290                                                       24494   37.75  -15.10  1.0000
  -2 -12  -2   60208    1304                                                       20744   38.48    8.87  1.0000
 -12   2  -2   59287     781                                                       23323   34.39    7.43  1.0000
   2   2  12   54273    1906                                                       18506   36.78   -9.21  1.0000
  -2 -12   2   55383    1894                                                       22324   32.69   12.71  1.0000
   2  -2  12   57118    1392                                                       20746   36.00   -8.20  1.0000
  12  -2  -2   59764    2176                                                       22212   36.41  -13.73  1.0000
   2   2 -12   57918    1047                                                       22416   34.64   10.17  1.0000
   2  -2 -12   53391    1791                                                       20577   33.30    9.66  1.0000
  -2   2  12   55841    2143                                                       22128   33.30   -9.66  1.0000
  -2 -12  -2   59188    2216                                                       20141   38.48    8.87  1.0000
  -2  -2  12   54824    1979                                                       20482   34.64  -10.17  1.0000
  12   2  -2   56741    2098                                                       21069   35.25  -10.52  1.0000
  -2  12   2   61537    2085                                                       22218   37.56   -8.14  1.0000
  12   4   0  118821    4011                                                      120903    5.63  -22.74  1.0000
   0  -4 -12  112346    3266                                                      120592    4.99   27.64  1.0000
  -4  12   0  123082    2367                                                      121473    4.50  -16.63  1.0000
  -4  12   0  123275    3806                                                      121667    4.50  -16.63  1.0000
   0  12   4  123728    3671                                                      130728    8.19  -29.77  1.0000
   0   4  12  112084    3652                                                      120315    4.99  -27.64  1.0000
   0  -4  12  126427    3783                                                      123691    5.55  -17.44  1.0000
 -12   4   0  129488    2495                                                      120782    4.97    4.96  1.0000
   4   0  12  125367    3304                                                      122577    6.84  -19.74  1.0000
   0  -4 -12  114042    4119                                                      122391    4.99   27.64  1.0000
  -4   0 -12  125977    3004                                                      123188    6.84   19.74  1.0000
   0 -12   4  134940    3641                                                      131445    3.59   11.62  1.0000
   0   4  12  115469    2077                                                      123904    4.99  -27.64  1.0000
  12   0   4  122427    2252                                                      128762    2.14  -21.19  1.0000
  12   0  -4  129128    3682                                                      122188    5.61  -11.83  1.0000
  -4   0 -12  125271    3883                                                      122481    6.84   19.74  1.0000
  12   0  -4  133808    2529                                                      126762    5.61  -11.83  1.0000
  12   0   4  114798    3944                                                      120834    2.14  -21.19  1.0000
  -4   0  12  123598    4090                                                      121265    4.20  -14.98  1.0000
  -4 -12   0  125738    3965                                                      125040    4.05   16.81  1.0000
   0   4 -12  121877    4018                                                      119148    5.55   17.44  1.0000
  12  -4   0  129178    3910                                                      120482    4.97   -4.96  1.0000
  -4  -2  12  296318    6638                                                      380591    4.58   29.35  1.0000
  -4  12  -2  272186    6683                                                      391217   -2.26  -39.79  1.0000
   2  -4  12  302956    6236                                                      392829    3.79   30.63  1.0000
  -4  -2 -12  304865    4836                                                      393350   10.40  -31.53  1.0000
  -2 -12  -4  303379    6582                                                      390186   11.00  -31.19  1.0000
  -2  -4 -12  270453    6665                                                      371754   -3.48   34.03  1.0000
  12  -4  -2  315705    6554                                                      400685    7.79   29.53  1.0000
  -2  -4 -12  282270    5794                                                      385591   -3.48   34.03  1.0000
  -2  -4  12  264096    6603                                                      385333   -3.60  -40.68  1.0000
  12  -4   2  286097    6783                                                      395019    1.05  -36.70  1.0000
  -4   2 -12  274640    6789                                                      395156   -7.11   38.85  1.0000
   2   4  12  280876    5753                                                      383961   -3.48  -34.03  1.0000
  12   4  -2  273338    6729                                                      385276   -5.17  -36.76  1.0000
 -12  -2   4  290083    5718                                                      391024   -4.07  -32.73  1.0000
   4  -2  12  258456    5686                                                      375691   -7.11  -38.85  1.0000
   2  -4 -12  291444    6785                                                      374391    7.22  -29.73  1.0000
   2  -4  12  315585    5081                                                      407211    3.79   30.63  1.0000
   4   2  12  303924    5449                                                      392277   10.40   31.53  1.0000
   4  -2 -12  282827    6693                                                      388635   -3.03   34.90  1.0000
 -12   4   2  312433    4661                                                      396990    7.79  -29.53  1.0000
  12   2  -4  285895    6475                                                      386158   -4.07   32.73  1.0000
  -2   4  12  295399    6410                                                      378881    7.22   29.73  1.0000
   2  -4 -12  302944    5465                                                      387438    7.22  -29.73  1.0000
  12   2  -4  303112    4150                                                      406131   -4.07   32.73  1.0000
  12   4   2  294189    6796                                                      388654    4.99   32.71  1.0000
  12   4  -2  281272    2980                                                      394687   -5.17  -36.76  1.0000
  -4 -12   2  305240    6354                                                      387728    6.47  -28.90  1.0000
  -4  12   2  282883    6568                                                      387067   -1.80   34.68  1.0000
 -12   4  -2  281964    4193                                                      390154    1.05   36.70  1.0000
  -2  -4 -12  288195    4622                                                      392514   -3.48   34.03  1.0000
  12  -2   4  293860    6692                                                      383664    5.20   31.32  1.0000
   4  -2  12  264956    4064                                                      383520   -7.11  -38.85  1.0000
   4   2 -12  308519    4449                                                      394422    4.58  -29.35  1.0000
  -4 -12  -2  298321    6719                                                      403640    1.96   35.18  1.0000
  -2 -12   4  278238    6056                                                      388559    5.58   38.56  1.0000
  -4  -2 -12  315956    3773                                                      405973   10.40  -31.53  1.0000
  -2  12  -4  308523    6602                                                      385772   -0.68   25.43  1.0000
   2   4 -12  271490    3429                                                      394260   -3.60   40.68  1.0000
  -2  12  -4  298066    5518                                                      374063   -0.68   25.43  1.0000
  12  -2  -4  268813    4658                                                      384297    7.23  -41.06  1.0000
  -4  12  -2  268633    4953                                                      386952   -2.26  -39.79  1.0000
  12   2   4  279595    6587                                                      380666   -5.92  -32.80  1.0000
  12  -2  -4  273556    6303                                                      389981    7.23  -41.06  1.0000
[truncated: 15,945,612 more chars]
